# Supplementary material for: 1-(4-Chloro­phen­yl)-4,4,6-trimethyl-3,4-dihydro­pyrimidine-2(1H)-thione
Source: Acta Crystallogr Sect E Struct Rep Online. 2010 Jan 23;66(Pt 2):o440. doi: 10.1107/S1600536810001777 (PMC2979773; doi:10.1107/S1600536810001777)
Supplement: Supplementary file 1 [file e-66-0o440-sup1.cif]

##############################################################################
###                                                                        ###
###        Electronic paper (Acta Crystallographica Section E)             ###
###                                                                        ###
##############################################################################
#                                                                            #
# This CIF contains the data in a paper accepted for publication in Acta     #
# Crystallographica Section E. It conforms to the requirements of Notes      #
# for Authors for Section E, and has been peer reviewed under the auspices   #
# of the IUCr Commission on Journals.                                        #
#                                                                            #
# Full details of the Crystallographic Information File format               #
# are given in the paper "The Crystallographic Information File (CIF):       #
# a New Standard Archive File for Crystallography" by S. R. Hall, F. H.      #
# Allen and I. D. Brown [Acta Cryst. (1991), A47, 655-685].                  #
#                                                                            #
# The current version of the core CIF dictionary is obtainable from          #
# ftp://ftp.iucr.org/pub/cif_core.dic. The current version number is 2.4.    #
#                                                                            #
# Software is freely available for graphical display of the structure(s) in  #
# this CIF.  For information consult the CIF home page http://www.iucr.org/  #
# cif/home.html                                                              #
#                                                                            #
# This file may be used for bona fide research purposes within the           #
# scientific community so long as proper attribution is given to the journal # 
# article from which it was obtained.                                        #
#                                                                            #
##############################################################################
                                             
data_global
_audit_creation_method     SHELXL-97
_journal_date_recd_electronic     2010-01-06
_journal_date_accepted     2010-01-14
_journal_name_full     'Acta Crystallographica, Section E'
_journal_year     2010
_journal_volume     66
_journal_issue      2
_journal_page_first     o440
_journal_page_last     o440
_journal_paper_category     QO
_journal_coeditor_code     ZQ2028
_publ_contact_author_name     'Dr Aamer Saeed'
_publ_contact_author_address
;
Department of Chemistry,
Quaid-I-Azam University,
Islamabad 45320,
Pakistan
;
_publ_contact_author_email     'aamersaeed@yahoo.com'
_publ_contact_author_fax     '+92 51 90643231'
_publ_contact_author_phone     '+92 51 90642241'
_publ_section_title
;
1-(4-Chlorophenyl)-4,4,6-trimethyl-3,4-dihydropyrimidine-2(1<i>H</i>)-thione
;
loop_
    _publ_author_name
    _publ_author_address
    'Saeed, Aamer'
;
Department of Chemistry,
Quaid-i-Azam University,
Islamabad 45320,
Pakistan
;
    'Bolte, Michael'
;
Institut f\"ur Anorganische Chemie
J. W. Goethe-Universit\"at Frankfurt
Max-von-Laue-Strasse 7
60438 Frankfurt/Main
Germany
;
data_I
_audit_creation_method     SHELXL-97
_chemical_name_systematic
;
1-(4-Chlorophenyl)-4,4,6-trimethyl-3,4-dihydropyrimidine-2(1<i>H</i>)-thione
;
_chemical_name_common     ?
_chemical_formula_moiety     'C13 H15 Cl N2 S'
_chemical_formula_sum     'C13 H15 Cl N2 S'
_chemical_formula_iupac     'C13 H15 Cl N2 S'
_chemical_formula_weight     266.78
_chemical_melting_point     ?
_symmetry_cell_setting     monoclinic
_symmetry_space_group_name_H-M     'C 2/c'
_symmetry_space_group_name_Hall     '-C 2yc'
loop_
    _symmetry_equiv_pos_as_xyz
    'x, y, z'
    '-x, y, -z+1/2'
    'x+1/2, y+1/2, z'
    '-x+1/2, y+1/2, -z+1/2'
    '-x, -y, -z'
    'x, -y, z-1/2'
    '-x+1/2, -y+1/2, -z'
    'x+1/2, -y+1/2, z-1/2'
_cell_length_a     20.6710(18)
_cell_length_b     10.8343(10)
_cell_length_c     14.8619(13)
_cell_angle_alpha     90.00
_cell_angle_beta     126.026(5)
_cell_angle_gamma     90.00
_cell_volume     2691.9(4)
_cell_formula_units_Z     8
_cell_measurement_reflns_used     6686
_cell_measurement_theta_min     3.4
_cell_measurement_theta_max     26.1
_cell_measurement_temperature     173(2)
_exptl_crystal_description     block
_exptl_crystal_colour     colourless
_exptl_crystal_size_max     0.37
_exptl_crystal_size_mid     0.29
_exptl_crystal_size_min     0.26
_exptl_crystal_density_diffrn     1.317
_exptl_crystal_density_meas     ?
_exptl_crystal_density_method     'not measured'
_exptl_crystal_F_000     1120
_exptl_absorpt_coefficient_mu     0.418
_exptl_absorpt_correction_type     multi-scan
_exptl_absorpt_process_details     '(MULABS; Spek, 2009; Blessing, 1995)'
_exptl_absorpt_correction_T_min     0.861
_exptl_absorpt_correction_T_max     0.899
_exptl_special_details
;
;
_diffrn_ambient_temperature     173(2)
_diffrn_radiation_type     MoK\a
_diffrn_radiation_wavelength     0.71073
_diffrn_radiation_source     'fine-focus sealed tube'
_diffrn_radiation_monochromator     graphite
_diffrn_measurement_device_type     'Stoe IPDS II two-circle diffractometer'
_diffrn_measurement_method     \w
_diffrn_detector_area_resol_mean     ?
_diffrn_reflns_number     7624
_diffrn_reflns_av_R_equivalents     0.0488
_diffrn_reflns_av_sigmaI/netI     0.0365
_diffrn_reflns_theta_min     3.41
_diffrn_reflns_theta_max     25.66
_diffrn_reflns_theta_full     25.00
_diffrn_measured_fraction_theta_max     0.982
_diffrn_measured_fraction_theta_full     0.997
_diffrn_reflns_limit_h_min     -25
_diffrn_reflns_limit_h_max     24
_diffrn_reflns_limit_k_min     -13
_diffrn_reflns_limit_k_max     13
_diffrn_reflns_limit_l_min     -16
_diffrn_reflns_limit_l_max     18
_diffrn_standards_number     0
_diffrn_standards_interval_count     .
_diffrn_standards_interval_time     .
_diffrn_standards_decay_%     ?
_refine_special_details
;
Refinement of <i>F</i>^2^ against ALL reflections. The weighted <i>R</i>-factor
<i>wR</i> and goodness of fit <i>S</i> are based on <i>F</i>^2^, conventional
<i>R</i>-factors <i>R</i> are based on <i>F</i>, with <i>F</i> set to zero for
negative <i>F</i>^2^. The threshold expression of <i>F</i>^2^ >
\s(<i>F</i>^2^) is used only for calculating <i>R</i>-factors(gt) <i>etc</i>.
and is not relevant to the choice of reflections for refinement.
<i>R</i>-factors based on <i>F</i>^2^ are statistically about twice as large
as those based on <i>F</i>, and <i>R</i>- factors based on ALL data will be
even larger.
;
_reflns_number_total     2512
_reflns_number_gt     2134
_reflns_threshold_expression     I>2\s(I)
_refine_ls_structure_factor_coef     Fsqd
_refine_ls_matrix_type     full
_refine_ls_R_factor_all     0.0423
_refine_ls_R_factor_gt     0.0349
_refine_ls_wR_factor_gt     0.0900
_refine_ls_wR_factor_ref     0.0930
_refine_ls_goodness_of_fit_ref     1.019
_refine_ls_restrained_S_all     1.019
_refine_ls_number_reflns     2512
_refine_ls_number_parameters     161
_refine_ls_number_restraints     0
_refine_ls_hydrogen_treatment     mixed
_refine_ls_weighting_scheme     calc
_refine_ls_weighting_details
         'calc w=1/[\s^2^(Fo^2^)+(0.0634P)^2^+0.0000P] where P=(Fo^2^+2Fc^2^)/3'
_atom_sites_solution_hydrogens     geom
_atom_sites_solution_primary     direct
_atom_sites_solution_secondary     difmap
_refine_ls_shift/su_max     0.001
_refine_ls_shift/su_mean     0.000
_refine_diff_density_max     0.215
_refine_diff_density_min     -0.393
_refine_ls_extinction_method     none
_refine_ls_extinction_coef     ?
loop_
    _atom_type_symbol
    _atom_type_description
    _atom_type_scat_dispersion_real
    _atom_type_scat_dispersion_imag
    _atom_type_scat_source
    'C' 'C' 0.0033 0.0016
                         'International Tables Vol C Tables 4.2.6.8 and 6.1.1.4'
    'H' 'H' 0.0000 0.0000
                         'International Tables Vol C Tables 4.2.6.8 and 6.1.1.4'
    'Cl' 'Cl' 0.1484 0.1585
                         'International Tables Vol C Tables 4.2.6.8 and 6.1.1.4'
    'N' 'N' 0.0061 0.0033
                         'International Tables Vol C Tables 4.2.6.8 and 6.1.1.4'
    'S' 'S' 0.1246 0.1234
                         'International Tables Vol C Tables 4.2.6.8 and 6.1.1.4'
_computing_data_collection     'X-AREA (Stoe & Cie, 2001)'
_computing_cell_refinement     'X-AREA (Stoe & Cie, 2001)'
_computing_data_reduction     'X-AREA (Stoe & Cie, 2001)'
_computing_structure_solution     'SHELXS97 (Sheldrick, 2008)'
_computing_structure_refinement     'SHELXL97 (Sheldrick, 2008)'
_computing_molecular_graphics     'XP (Sheldrick, 2008)'
_computing_publication_material     'SHELXL97 (Sheldrick, 2008)'
loop_
    _atom_site_type_symbol
    _atom_site_label
    _atom_site_fract_x
    _atom_site_fract_y
    _atom_site_fract_z
    _atom_site_U_iso_or_equiv
    _atom_site_adp_type
    _atom_site_calc_flag
    _atom_site_refinement_flags
    _atom_site_occupancy
    _atom_site_disorder_assembly
    _atom_site_disorder_group
    S S1 0.57142(2) 0.69991(4) 0.42770(3) 0.02504(14) Uani d . 1 . .
    Cl Cl1 0.68751(3) 0.59306(4) 0.93548(3) 0.03636(15) Uani d . 1 . .
    N N1 0.47205(7) 0.78438(12) 0.47357(11) 0.0219(3) Uani d . 1 . .
    H H1 0.4318(11) 0.7666(19) 0.2421(18) 0.027(5) Uiso d . 1 . .
    C C2 0.48383(9) 0.75825(14) 0.39373(13) 0.0202(3) Uani d . 1 . .
    N N3 0.42364(8) 0.78513(13) 0.28874(12) 0.0239(3) Uani d . 1 . .
    C C4 0.33943(9) 0.80299(15) 0.24811(13) 0.0240(4) Uani d . 1 . .
    C C5 0.34219(9) 0.86623(15) 0.34036(14) 0.0251(3) Uani d . 1 . .
    H H5 0.2983 0.9165 0.3221 0.030 Uiso calc R 1 . .
    C C6 0.40392(9) 0.85420(15) 0.44661(14) 0.0238(3) Uani d . 1 . .
    C C7 0.29744(11) 0.67811(18) 0.21978(17) 0.0364(4) Uani d . 1 . .
    H H7A 0.3015 0.6356 0.1651 0.055 Uiso calc R 1 . .
    H H7B 0.2410 0.6907 0.1886 0.055 Uiso calc R 1 . .
    H H7C 0.3229 0.6280 0.2874 0.055 Uiso calc R 1 . .
    C C8 0.29878(10) 0.88397(18) 0.14363(15) 0.0348(4) Uani d . 1 . .
    H H9A 0.3273 0.9627 0.1621 0.052 Uiso calc R 1 . .
    H H9B 0.2432 0.8993 0.1157 0.052 Uiso calc R 1 . .
    H H9C 0.2999 0.8416 0.0863 0.052 Uiso calc R 1 . .
    C C9 0.40992(11) 0.91451(18) 0.54228(15) 0.0342(4) Uani d . 1 . .
    H H8A 0.3607 0.9608 0.5143 0.051 Uiso calc R 1 . .
    H H8B 0.4557 0.9710 0.5804 0.051 Uiso calc R 1 . .
    H H8C 0.4173 0.8511 0.5946 0.051 Uiso calc R 1 . .
    C C11 0.52708(9) 0.73685(15) 0.58519(12) 0.0209(3) Uani d . 1 . .
    C C12 0.51342(9) 0.62101(15) 0.60981(13) 0.0236(3) Uani d . 1 . .
    H H12 0.4698 0.5727 0.5531 0.028 Uiso calc R 1 . .
    C C13 0.56377(9) 0.57500(15) 0.71809(14) 0.0251(3) Uani d . 1 . .
    H H13 0.5550 0.4955 0.7359 0.030 Uiso calc R 1 . .
    C C14 0.62664(9) 0.64743(15) 0.79878(13) 0.0237(3) Uani d . 1 . .
    C C15 0.64175(9) 0.76243(16) 0.77479(14) 0.0271(4) Uani d . 1 . .
    H H15 0.6859 0.8099 0.8313 0.033 Uiso calc R 1 . .
    C C16 0.59136(10) 0.80791(15) 0.66666(14) 0.0260(4) Uani d . 1 . .
    H H16 0.6009 0.8869 0.6488 0.031 Uiso calc R 1 . .
loop_
    _atom_site_aniso_label
    _atom_site_aniso_U_11
    _atom_site_aniso_U_22
    _atom_site_aniso_U_33
    _atom_site_aniso_U_12
    _atom_site_aniso_U_13
    _atom_site_aniso_U_23
    S1 0.0186(2) 0.0362(3) 0.0192(2) 0.00399(14) 0.01047(17) 0.00264(15)
    Cl1 0.0372(2) 0.0389(3) 0.0182(2) 0.00307(17) 0.00804(19) 0.00696(16)
    N1 0.0217(6) 0.0262(7) 0.0175(7) 0.0037(5) 0.0114(6) 0.0023(5)
    C2 0.0220(7) 0.0197(7) 0.0190(7) -0.0011(6) 0.0120(6) 0.0013(6)
    N3 0.0193(6) 0.0360(8) 0.0162(7) 0.0046(5) 0.0104(6) 0.0030(5)
    C4 0.0182(7) 0.0276(8) 0.0213(8) 0.0039(6) 0.0089(7) 0.0023(6)
    C5 0.0230(7) 0.0254(8) 0.0273(8) 0.0045(6) 0.0151(7) 0.0027(6)
    C6 0.0252(7) 0.0233(8) 0.0264(8) 0.0024(6) 0.0172(7) 0.0022(6)
    C7 0.0299(9) 0.0330(9) 0.0442(11) -0.0031(7) 0.0206(9) -0.0078(8)
    C8 0.0298(9) 0.0410(10) 0.0232(9) 0.0098(7) 0.0097(8) 0.0067(8)
    C9 0.0365(9) 0.0395(10) 0.0301(9) 0.0075(7) 0.0216(8) -0.0014(8)
    C11 0.0222(7) 0.0256(8) 0.0157(7) 0.0024(6) 0.0116(6) 0.0015(6)
    C12 0.0222(7) 0.0234(8) 0.0223(8) -0.0024(6) 0.0114(7) -0.0016(6)
    C13 0.0270(8) 0.0230(8) 0.0246(8) 0.0004(6) 0.0148(7) 0.0034(6)
    C14 0.0244(7) 0.0286(8) 0.0153(7) 0.0039(6) 0.0101(6) 0.0024(6)
    C15 0.0259(8) 0.0291(8) 0.0198(8) -0.0044(6) 0.0097(7) -0.0026(7)
    C16 0.0294(8) 0.0248(8) 0.0226(8) -0.0040(6) 0.0146(7) 0.0006(6)
_geom_special_details
;
All e.s.d.'s (except the e.s.d. in the dihedral angle between two l.s. planes)
are estimated using the full covariance matrix. The cell e.s.d.'s are taken
into account individually in the estimation of e.s.d.'s in distances, angles
and torsion angles; correlations between e.s.d.'s in cell parameters are only
used when they are defined by crystal symmetry. An approximate (isotropic)
treatment of cell e.s.d.'s is used for estimating e.s.d.'s involving l.s.
planes.
;
loop_
    _geom_bond_atom_site_label_1
    _geom_bond_atom_site_label_2
    _geom_bond_site_symmetry_2
    _geom_bond_distance
    _geom_bond_publ_flag
    S1 C2 . 1.6904(15) ?
    Cl1 C14 . 1.7465(16) ?
    N1 C2 . 1.374(2) ?
    N1 C6 . 1.4327(19) ?
    N1 C11 . 1.4462(19) ?
    C2 N3 . 1.336(2) ?
    N3 C4 . 1.482(2) ?
    N3 H1 . 0.83(2) ?
    C4 C5 . 1.504(2) ?
    C4 C7 . 1.527(2) ?
    C4 C8 . 1.534(2) ?
    C5 C6 . 1.330(2) ?
    C5 H5 . 0.9500 ?
    C6 C9 . 1.502(2) ?
    C7 H7A . 0.9800 ?
    C7 H7B . 0.9800 ?
    C7 H7C . 0.9800 ?
    C8 H9A . 0.9800 ?
    C8 H9B . 0.9800 ?
    C8 H9C . 0.9800 ?
    C9 H8A . 0.9800 ?
    C9 H8B . 0.9800 ?
    C9 H8C . 0.9800 ?
    C11 C12 . 1.382(2) ?
    C11 C16 . 1.390(2) ?
    C12 C13 . 1.397(2) ?
    C12 H12 . 0.9500 ?
    C13 C14 . 1.382(2) ?
    C13 H13 . 0.9500 ?
    C14 C15 . 1.381(2) ?
    C15 C16 . 1.393(2) ?
    C15 H15 . 0.9500 ?
    C16 H16 . 0.9500 ?
loop_
    _geom_angle_atom_site_label_1
    _geom_angle_atom_site_label_2
    _geom_angle_atom_site_label_3
    _geom_angle_site_symmetry_1
    _geom_angle_site_symmetry_3
    _geom_angle
    _geom_angle_publ_flag
    C2 N1 C6 . . 120.78(13) ?
    C2 N1 C11 . . 119.87(12) ?
    C6 N1 C11 . . 119.30(13) ?
    N3 C2 N1 . . 116.59(13) ?
    N3 C2 S1 . . 121.92(13) ?
    N1 C2 S1 . . 121.46(11) ?
    C2 N3 C4 . . 124.65(15) ?
    C2 N3 H1 . . 114.6(14) ?
    C4 N3 H1 . . 117.4(13) ?
    N3 C4 C5 . . 106.41(13) ?
    N3 C4 C7 . . 109.73(13) ?
    C5 C4 C7 . . 111.46(15) ?
    N3 C4 C8 . . 107.47(14) ?
    C5 C4 C8 . . 111.52(14) ?
    C7 C4 C8 . . 110.09(14) ?
    C6 C5 C4 . . 122.23(14) ?
    C6 C5 H5 . . 118.9 ?
    C4 C5 H5 . . 118.9 ?
    C5 C6 N1 . . 118.87(15) ?
    C5 C6 C9 . . 124.65(15) ?
    N1 C6 C9 . . 116.40(13) ?
    C4 C7 H7A . . 109.5 ?
    C4 C7 H7B . . 109.5 ?
    H7A C7 H7B . . 109.5 ?
    C4 C7 H7C . . 109.5 ?
    H7A C7 H7C . . 109.5 ?
    H7B C7 H7C . . 109.5 ?
    C4 C8 H9A . . 109.5 ?
    C4 C8 H9B . . 109.5 ?
    H9A C8 H9B . . 109.5 ?
    C4 C8 H9C . . 109.5 ?
    H9A C8 H9C . . 109.5 ?
    H9B C8 H9C . . 109.5 ?
    C6 C9 H8A . . 109.5 ?
    C6 C9 H8B . . 109.5 ?
    H8A C9 H8B . . 109.5 ?
    C6 C9 H8C . . 109.5 ?
    H8A C9 H8C . . 109.5 ?
    H8B C9 H8C . . 109.5 ?
    C12 C11 C16 . . 120.79(14) ?
    C12 C11 N1 . . 118.79(13) ?
    C16 C11 N1 . . 120.40(14) ?
    C11 C12 C13 . . 119.95(14) ?
    C11 C12 H12 . . 120.0 ?
    C13 C12 H12 . . 120.0 ?
    C14 C13 C12 . . 118.71(15) ?
    C14 C13 H13 . . 120.6 ?
    C12 C13 H13 . . 120.6 ?
    C15 C14 C13 . . 121.88(14) ?
    C15 C14 Cl1 . . 119.14(12) ?
    C13 C14 Cl1 . . 118.97(13) ?
    C14 C15 C16 . . 119.19(14) ?
    C14 C15 H15 . . 120.4 ?
    C16 C15 H15 . . 120.4 ?
    C11 C16 C15 . . 119.47(15) ?
    C11 C16 H16 . . 120.3 ?
    C15 C16 H16 . . 120.3 ?
loop_
    _geom_torsion_atom_site_label_1
    _geom_torsion_atom_site_label_2
    _geom_torsion_atom_site_label_3
    _geom_torsion_atom_site_label_4
    _geom_torsion_site_symmetry_1
    _geom_torsion_site_symmetry_2
    _geom_torsion_site_symmetry_3
    _geom_torsion_site_symmetry_4
    _geom_torsion
    _geom_torsion_publ_flag
    C6 N1 C2 N3 . . . . -9.4(2) ?
    C11 N1 C2 N3 . . . . 168.04(14) ?
    C6 N1 C2 S1 . . . . 168.43(11) ?
    C11 N1 C2 S1 . . . . -14.1(2) ?
    N1 C2 N3 C4 . . . . -19.9(2) ?
    S1 C2 N3 C4 . . . . 162.28(12) ?
    C2 N3 C4 C5 . . . . 36.3(2) ?
    C2 N3 C4 C7 . . . . -84.4(2) ?
    C2 N3 C4 C8 . . . . 155.86(16) ?
    N3 C4 C5 C6 . . . . -26.8(2) ?
    C7 C4 C5 C6 . . . . 92.80(19) ?
    C8 C4 C5 C6 . . . . -143.71(17) ?
    C4 C5 C6 N1 . . . . 3.6(2) ?
    C4 C5 C6 C9 . . . . -179.71(16) ?
    C2 N1 C6 C5 . . . . 17.2(2) ?
    C11 N1 C6 C5 . . . . -160.24(15) ?
    C2 N1 C6 C9 . . . . -159.70(15) ?
    C11 N1 C6 C9 . . . . 22.8(2) ?
    C2 N1 C11 C12 . . . . -87.68(19) ?
    C6 N1 C11 C12 . . . . 89.81(18) ?
    C2 N1 C11 C16 . . . . 93.85(19) ?
    C6 N1 C11 C16 . . . . -88.66(19) ?
    C16 C11 C12 C13 . . . . 1.1(2) ?
    N1 C11 C12 C13 . . . . -177.39(14) ?
    C11 C12 C13 C14 . . . . 0.1(2) ?
    C12 C13 C14 C15 . . . . -1.2(3) ?
    C12 C13 C14 Cl1 . . . . 177.54(13) ?
    C13 C14 C15 C16 . . . . 1.2(3) ?
    Cl1 C14 C15 C16 . . . . -177.54(13) ?
    C12 C11 C16 C15 . . . . -1.1(3) ?
    N1 C11 C16 C15 . . . . 177.36(15) ?
    C14 C15 C16 C11 . . . . -0.1(3) ?
loop_
    _geom_hbond_atom_site_label_D
    _geom_hbond_atom_site_label_H
    _geom_hbond_atom_site_label_A
    _geom_hbond_site_symmetry_A
    _geom_hbond_distance_DH
    _geom_hbond_distance_HA
    _geom_hbond_distance_DA
    _geom_hbond_angle_DHA
    N3 H1 S1 2_655 0.83(2) 2.59(2) 3.4054(16) 169.1(17)
