# Supplementary material for: 1-(4-Chloro­phen­yl)-4,4,6-trimethyl-3,4-dihydro­pyrimidine-2(1H)-thione
Source: Acta Crystallogr Sect E Struct Rep Online. 2010 Jan 23;66(Pt 2):o440. doi: 10.1107/S1600536810001777 (PMC2979773; doi:10.1107/S1600536810001777)
Supplement: Supplementary file 2 [file e-66-0o440-Isup2.hkl]

# 
# h,k,l, Fc-squared, Fo-squared, sigma(Fo-squared) and status flag 
# 
data_I
_shelx_title ' sa32 in C2/c' 
_shelx_refln_list_code          4 
_shelx_F_calc_maximum      307.13 
_exptl_crystal_F_000      1120.00 
_reflns_d_resolution_high  0.8207 
 
loop_ 
 _symmetry_equiv_pos_as_xyz 
 'x, y, z' 
 '-x, y, -z+1/2' 
 'x+1/2, y+1/2, z' 
 '-x+1/2, y+1/2, -z+1/2' 
 '-x, -y, -z' 
 'x, -y, z-1/2' 
 '-x+1/2, -y+1/2, -z' 
 'x+1/2, -y+1/2, z-1/2' 
 
_cell_length_a    20.6710 
_cell_length_b    10.8343 
_cell_length_c    14.8619 
_cell_angle_alpha  90.000 
_cell_angle_beta  126.026 
_cell_angle_gamma  90.000 
 
_shelx_F_squared_multiplier     1.000 
 
loop_ 
 _refln_index_h 
 _refln_index_k 
 _refln_index_l 
 _refln_F_squared_calc 
 _refln_F_squared_meas 
 _refln_F_squared_sigma 
 _refln_observed_status 
   4   0   0     4854.88     4279.84     89.72 o 
   6   0   0      250.55      214.73     22.61 o 
   8   0   0    27809.86    27428.98   1234.62 o 
  10   0   0     4002.13     4016.95    128.16 o 
  12   0   0     3564.73     3659.46    105.43 o 
  14   0   0     1807.89     1829.12     69.20 o 
  16   0   0      411.64      438.85     31.50 o 
  18   0   0     3870.92     3949.60     75.56 o 
  20   0   0      937.29      935.91     42.19 o 
   3   1   0      167.07      160.04     22.11 o 
   5   1   0     9738.97     8982.11    221.24 o 
   7   1   0      830.33      755.72     19.68 o 
   9   1   0     1055.38     1072.41     20.46 o 
  11   1   0      144.29      123.75     14.55 o 
  13   1   0      966.84     1019.82     28.52 o 
  15   1   0     2792.58     3081.30     44.48 o 
  17   1   0     1630.32     1704.01     67.95 o 
  19   1   0      865.68      903.59     23.17 o 
   0   2   0    94329.34    79368.71   2208.67 o 
   2   2   0    26827.95    23030.40   1523.37 o 
   4   2   0       82.52       70.99     17.52 o 
   6   2   0     1065.06      933.45     24.34 o 
   8   2   0        0.55        2.88     15.64 o 
  10   2   0      432.55      381.75     17.58 o 
  12   2   0     1230.27     1306.48     23.23 o 
  14   2   0     2609.70     2643.80     40.32 o 
  16   2   0      567.87      628.13     21.59 o 
  18   2   0      905.80      911.13     24.10 o 
  20   2   0     1196.57     1217.21     53.68 o 
   1   3   0      301.80      282.71     24.36 o 
   3   3   0      863.50      864.66     36.85 o 
   5   3   0      854.84      859.06     24.26 o 
   7   3   0     1019.31      975.62     25.13 o 
   9   3   0        1.93       -0.65     14.48 o 
  11   3   0      138.98      150.93     15.30 o 
  13   3   0       32.61       56.24     17.81 o 
  15   3   0     4598.31     4818.16    110.43 o 
  17   3   0      925.18      933.98     22.70 o 
  19   3   0      741.82      761.43     21.73 o 
   0   4   0     4834.66     4757.39     72.84 o 
   2   4   0    19586.76    18472.45    685.77 o 
   4   4   0     1735.89     1665.19     37.28 o 
   6   4   0     1111.59      986.81     24.59 o 
   8   4   0     1044.91      996.63     29.68 o 
  10   4   0     4565.23     4453.82     52.40 o 
  12   4   0       67.88       57.79     14.77 o 
  14   4   0      595.66      580.23     16.86 o 
  16   4   0      560.49      559.78     20.97 o 
  18   4   0      119.69      129.75     15.72 o 
   1   5   0     2117.69     2388.42     89.67 o 
   3   5   0     1096.34     1020.67     39.41 o 
   5   5   0     6921.51     6133.89    196.37 o 
   7   5   0     3443.09     3216.46     67.36 o 
   9   5   0       41.99       45.86     15.72 o 
  11   5   0      819.55      733.93     23.75 o 
  13   5   0     1630.75     1517.63     23.25 o 
  15   5   0      854.64      814.66     27.83 o 
  17   5   0       56.76       67.79     13.11 o 
   0   6   0     5984.44     5794.73    330.49 o 
   2   6   0      164.11      288.11     20.37 o 
   4   6   0     1772.62     1671.84     50.46 o 
   6   6   0     3226.60     2890.10    120.51 o 
   8   6   0      719.62      748.10     27.61 o 
  10   6   0      343.07      343.64     19.57 o 
  12   6   0        3.64        3.89     12.89 o 
  14   6   0      555.70      564.15     16.61 o 
  16   6   0      197.31      188.51     13.32 o 
  18   6   0      715.87      621.32     32.78 o 
   1   7   0       50.98       38.08     15.18 o 
   3   7   0      643.51      637.83     23.86 o 
   5   7   0       16.06       16.79     14.07 o 
   7   7   0     4094.25     3905.18    166.54 o 
   9   7   0     1795.32     1747.49     59.02 o 
  11   7   0      487.10      464.83     17.05 o 
  13   7   0       46.53       36.41     12.04 o 
  15   7   0      418.81      394.65     16.83 o 
  17   7   0      223.96      209.64     13.99 o 
   0   8   0      175.66       86.99     18.81 o 
   2   8   0       14.99       31.90     17.84 o 
   4   8   0      625.90      598.31     19.42 o 
   6   8   0     4839.21     4755.63    195.64 o 
   8   8   0     4516.77     4210.08    147.53 o 
  10   8   0      118.26      130.58     19.28 o 
  12   8   0      626.39      611.59     19.57 o 
  14   8   0      465.01      463.31     18.23 o 
  16   8   0      302.91      269.56     14.17 o 
   1   9   0       53.40       70.36     16.45 o 
   3   9   0       23.00       24.55     16.64 o 
   5   9   0       37.68       48.91     15.19 o 
   7   9   0       38.79       37.31     20.26 o 
   9   9   0        1.68       40.58     18.95 o 
  11   9   0      602.46      607.00     33.13 o 
  13   9   0        0.67        5.90     17.12 o 
   0  10   0     3438.90     3379.39     50.89 o 
   2  10   0       49.10       41.34     14.71 o 
   4  10   0        3.69        1.17     15.95 o 
   6  10   0      451.71      432.03     19.32 o 
   8  10   0     5175.84     5071.78    247.94 o 
  10  10   0      223.73      219.02     32.85 o 
  12  10   0      649.81      589.28     22.91 o 
   1  11   0      732.60      748.94     18.58 o 
   3  11   0      806.61      717.68     19.84 o 
   5  11   0      688.78      690.06     22.21 o 
   7  11   0      488.46      531.19     20.75 o 
   9  11   0      500.88      466.71     25.26 o 
  11  11   0      103.89      106.44     22.01 o 
   0  12   0       46.89       61.84     23.67 o 
   2  12   0      390.27      362.96     18.77 o 
   4  12   0       15.45       19.60     15.37 o 
   6  12   0      274.34      280.66     19.32 o 
   8  12   0        0.01       13.94     21.99 o 
   1  13   0      118.82      156.67     19.21 o 
 -21   1   1      640.58      649.15     48.96 o 
 -19   1   1     1720.41     1751.16     29.33 o 
 -17   1   1      213.98      243.43     19.91 o 
 -15   1   1     1179.54     1299.99     50.94 o 
 -13   1   1        4.93        8.22     11.88 o 
 -11   1   1     1085.24      935.33     24.39 o 
  -9   1   1     6838.88     7282.03     54.45 o 
  -7   1   1    14190.76    13571.63     90.76 o 
  -5   1   1    19526.94    18205.96    174.43 o 
  -3   1   1       37.17       67.57     28.89 o 
   3   1   1     2333.03     2228.32     62.59 o 
   5   1   1     2052.14     1892.63     33.39 o 
   7   1   1     1455.22     1512.48     27.69 o 
   9   1   1      131.42      178.37     16.70 o 
  11   1   1     5868.36     6225.67    131.12 o 
  13   1   1     6709.82     6604.94    159.73 o 
  15   1   1      138.16      161.45     16.31 o 
  17   1   1      740.00      764.62     34.24 o 
  19   1   1      176.17      207.53     17.89 o 
 -20   2   1      774.00      812.29     22.64 o 
 -18   2   1       16.96       41.91     16.48 o 
 -16   2   1      178.48      198.81     20.64 o 
 -14   2   1     4715.49     4874.93     43.52 o 
 -12   2   1     2165.06     2200.32     29.12 o 
 -10   2   1      149.18      221.05     16.17 o 
  -8   2   1        4.94        7.04     16.23 o 
  -6   2   1    12863.82    11368.53    305.48 o 
  -4   2   1    52420.03    44688.71   1619.09 o 
  -2   2   1     3947.84     3506.52     94.60 o 
   0   2   1    24726.37    21702.60    771.32 o 
   2   2   1     1031.14     1006.04     32.04 o 
   4   2   1    29979.37    27014.89    211.19 o 
   6   2   1     2503.80     2503.99     33.67 o 
   8   2   1      100.49       84.09     15.64 o 
  10   2   1       27.12       14.38     13.48 o 
  12   2   1     1822.13     1698.74     27.97 o 
  14   2   1     2310.01     2434.18     54.50 o 
  16   2   1      938.93      934.96     28.09 o 
  18   2   1       27.70       35.36     19.51 o 
 -19   3   1      750.86      759.07     21.45 o 
 -17   3   1     2177.44     2236.95     29.71 o 
 -15   3   1       23.66       26.26     15.47 o 
 -13   3   1      669.43      692.00     19.58 o 
 -11   3   1       45.33       61.01     14.26 o 
  -9   3   1    18012.87    17524.22    333.06 o 
  -7   3   1     2238.06     2311.13     49.00 o 
  -5   3   1      916.29      828.46     28.08 o 
  -3   3   1    11612.17    10963.67    536.13 o 
  -1   3   1    50294.54    45953.09    811.08 o 
   1   3   1      215.24      221.89     22.44 o 
   3   3   1        3.24        5.23     16.20 o 
   5   3   1      115.46      119.01     19.98 o 
   7   3   1     4767.75     4245.68    122.85 o 
   9   3   1     4838.96     4445.80     57.14 o 
  11   3   1     3806.04     3682.36     80.76 o 
  13   3   1       45.87       52.03     13.49 o 
  15   3   1     1775.35     1781.10     25.36 o 
  17   3   1       19.00       16.64     15.10 o 
 -20   4   1       35.69       43.16     14.32 o 
 -18   4   1      720.12      781.10     41.55 o 
 -16   4   1     3486.19     3573.18     43.94 o 
 -14   4   1       18.13       21.71     13.74 o 
 -12   4   1       12.30       37.26     13.99 o 
 -10   4   1      425.68      319.70     14.35 o 
  -8   4   1     2776.00     2404.15     45.63 o 
  -6   4   1     3441.03     2762.15     82.87 o 
  -4   4   1     1099.40     1099.71     34.69 o 
  -2   4   1     5164.87     4802.81    162.07 o 
   0   4   1     4852.25     4532.24    169.01 o 
   2   4   1    12526.58    11437.39    355.60 o 
   4   4   1       94.72      157.85     26.66 o 
   6   4   1    13279.51    13834.53    248.79 o 
   8   4   1     4356.64     4282.64    109.51 o 
  10   4   1     5096.53     4656.03     90.67 o 
  12   4   1      231.81      207.19     15.23 o 
  14   4   1      643.83      591.81     17.71 o 
  16   4   1        3.72       27.43     17.11 o 
  18   4   1     2141.55     2147.68     48.19 o 
 -19   5   1      471.23      491.42     24.45 o 
 -17   5   1       40.54       53.14     14.70 o 
 -15   5   1        8.43       31.14     14.67 o 
 -13   5   1        5.58       23.82     12.21 o 
 -11   5   1       44.65       49.84     15.75 o 
  -9   5   1     1025.90      909.83     24.88 o 
  -7   5   1      398.52      415.29     26.06 o 
  -5   5   1     1917.88     1939.63     66.74 o 
  -3   5   1     5152.87     5255.31    183.37 o 
  -1   5   1      389.70      339.91     20.35 o 
   1   5   1       16.01        2.79     16.59 o 
   3   5   1     1091.59     1040.66     40.89 o 
   5   5   1       71.90       74.73     15.55 o 
   7   5   1     1772.48     1860.12     35.44 o 
   9   5   1      669.58      703.30     18.50 o 
  11   5   1      551.60      582.03     16.57 o 
  13   5   1        5.29       -0.63     14.51 o 
  15   5   1       17.29       13.87     12.81 o 
  17   5   1      879.76      785.90     32.94 o 
 -18   6   1      571.37      582.14     19.85 o 
 -16   6   1     1936.48     1924.83     51.88 o 
 -14   6   1       37.82       49.36     14.82 o 
 -12   6   1      393.31      355.34     14.46 o 
 -10   6   1       24.04       29.95     14.60 o 
  -8   6   1        0.58       22.89     19.16 o 
  -6   6   1     4261.94     3935.90    167.78 o 
  -4   6   1      343.47      271.77     19.34 o 
  -2   6   1     1419.98     1297.71     38.40 o 
   0   6   1     3224.71     3411.94     93.52 o 
   2   6   1     4691.10     4455.98    143.64 o 
   4   6   1     1935.69     1770.69     26.76 o 
   6   6   1     4246.47     4287.35    128.58 o 
   8   6   1        4.20       16.12     15.93 o 
  10   6   1     1937.33     1894.40     47.31 o 
  12   6   1       10.47       22.04     11.48 o 
  14   6   1     1133.72     1075.10     42.20 o 
  16   6   1      340.32      341.96     24.04 o 
 -17   7   1      588.40      523.12     18.57 o 
 -15   7   1       60.65       75.67     12.47 o 
 -13   7   1       14.06       29.80     15.28 o 
 -11   7   1      451.66      431.27     19.89 o 
  -9   7   1     5279.58     4982.24    302.97 o 
  -7   7   1      229.32      191.55     19.28 o 
  -5   7   1      386.10      366.49     19.80 o 
  -3   7   1        4.63       13.43     17.53 o 
  -1   7   1     6180.67     6218.16    149.87 o 
   1   7   1      579.05      491.30     18.94 o 
   3   7   1     1580.38     1588.21     40.74 o 
   5   7   1      282.93      254.74     17.98 o 
   7   7   1      504.84      502.68     31.43 o 
   9   7   1      946.74      947.18     31.41 o 
  11   7   1      315.96      290.34     18.38 o 
  13   7   1        1.79       31.41     17.26 o 
  15   7   1      305.27      268.34     28.33 o 
 -16   8   1      309.20      307.20     16.96 o 
 -14   8   1     1185.46     1111.23     23.05 o 
 -12   8   1      956.75      879.02     43.14 o 
 -10   8   1       51.66       62.71     15.86 o 
  -8   8   1     2223.13     2164.73    144.34 o 
  -6   8   1      227.74      209.93     19.36 o 
  -4   8   1     2513.49     2328.95    118.67 o 
  -2   8   1        2.51        9.86     15.33 o 
   0   8   1      634.89      557.57     20.09 o 
   2   8   1       51.25       41.45     16.16 o 
   4   8   1    12409.77    11785.75    307.83 o 
   6   8   1      275.86      253.07     37.07 o 
   8   8   1      612.50      531.38     32.54 o 
  10   8   1     1050.31     1022.73     21.56 o 
  12   8   1      576.87      521.49     18.27 o 
  14   8   1      268.42      241.28     17.48 o 
 -15   9   1     1349.81     1254.47     47.41 o 
 -13   9   1       48.36       46.75     16.55 o 
 -11   9   1     3843.00     3806.74    265.79 o 
  -9   9   1       58.99       62.30     19.49 o 
  -7   9   1      516.56      473.60     18.15 o 
  -5   9   1      185.27      175.89     19.54 o 
  -3   9   1     2524.85     2531.38    109.69 o 
  -1   9   1        3.41       25.39     15.56 o 
   1   9   1       93.25       99.04     17.33 o 
   3   9   1     2268.29     2206.05     73.87 o 
   5   9   1      955.48      976.26     20.68 o 
   7   9   1     1948.46     1951.24     93.95 o 
   9   9   1        2.56       23.95     15.97 o 
  11   9   1      237.93      242.90     18.01 o 
  13   9   1      670.44      619.07     24.82 o 
 -12  10   1      327.56      360.34     20.65 o 
 -10  10   1       89.32      125.03     21.44 o 
  -8  10   1      537.45      534.93     34.13 o 
  -6  10   1      161.93      187.84     16.21 o 
  -4  10   1      102.42      105.66     16.59 o 
  -2  10   1       98.97       75.95     15.84 o 
   0  10   1      566.96      551.23     19.51 o 
   2  10   1      562.69      506.06     18.24 o 
   4  10   1      171.65      177.38     18.79 o 
   6  10   1      315.32      261.55     19.38 o 
   8  10   1      739.54      750.94     60.11 o 
  10  10   1      728.33      695.10     35.14 o 
  12  10   1      588.55      616.64     34.61 o 
 -11  11   1      696.61      684.44     59.66 o 
  -9  11   1     2168.42     2134.57     36.50 o 
  -7  11   1      602.90      606.79     26.59 o 
  -5  11   1        0.14        4.36     18.63 o 
  -3  11   1      169.94      206.06     19.10 o 
  -1  11   1     1309.23     1237.34     44.28 o 
   1  11   1       57.45       71.46     14.86 o 
   3  11   1     1799.89     1606.50     47.40 o 
   5  11   1      723.32      707.43     30.61 o 
   7  11   1        0.02       25.76     14.96 o 
   9  11   1       27.49       35.55     17.80 o 
  -8  12   1       73.95       76.33     18.47 o 
  -6  12   1     1038.83     1153.78     27.13 o 
  -4  12   1       90.07      113.66     17.51 o 
  -2  12   1       25.12       43.49     16.15 o 
   0  12   1      538.00      476.12     22.11 o 
   2  12   1     1212.91     1098.25     25.94 o 
   4  12   1      249.61      234.69     16.10 o 
   6  12   1      123.33      140.34     18.92 o 
  -3  13   1      208.03      205.14     20.12 o 
  -1  13   1      607.46      592.58     22.15 o 
   1  13   1        7.24       -1.21     15.29 o 
 -20   0   2       45.27       56.66     19.14 o 
 -18   0   2     3869.76     4191.27     54.31 o 
 -16   0   2       68.46      108.72     23.89 o 
 -14   0   2     2656.46     2946.67    131.63 o 
 -12   0   2     2219.27     2289.50     80.58 o 
 -10   0   2    29199.21    31436.27    271.90 o 
  -8   0   2     3015.72     3495.66     55.76 o 
  -6   0   2     4540.76     4744.00     74.51 o 
  -4   0   2    77274.48    63830.22   1294.59 o 
   2   0   2    31515.68    27110.30    262.56 o 
   4   0   2      777.54      725.07     30.44 o 
   6   0   2     1290.53     1203.56     33.50 o 
   8   0   2    10212.46     9760.72     91.86 o 
  10   0   2      772.24      772.02     72.67 o 
  12   0   2       71.68       77.91     16.77 o 
  14   0   2    12623.40    13935.38    185.81 o 
  16   0   2      539.61      571.79     36.31 o 
  18   0   2        7.70        9.30     22.85 o 
 -21   1   2      121.83      128.77     25.64 o 
 -19   1   2       88.97      130.82     19.18 o 
 -17   1   2       17.88       23.86     14.70 o 
 -15   1   2      591.15      572.86     18.25 o 
 -13   1   2      128.36      123.86     11.58 o 
 -11   1   2     2275.65     2279.75     73.53 o 
  -9   1   2       77.15       63.72     18.27 o 
  -7   1   2      121.84       90.70     16.57 o 
  -5   1   2    23416.14    21208.89    247.08 o 
  -3   1   2     7828.62     6920.28    115.34 o 
  -1   1   2    11658.05    12329.27    249.95 o 
   1   1   2     3031.13     2715.61     53.78 o 
   3   1   2     1584.94     1371.28     83.59 o 
   5   1   2     1253.98     1154.08     24.94 o 
   7   1   2      350.63      311.59     16.94 o 
   9   1   2     4307.04     4229.30    142.86 o 
  11   1   2      240.63      244.70     16.37 o 
  13   1   2        4.16       28.53     19.36 o 
  15   1   2       60.65       70.58     18.25 o 
  17   1   2      255.96      304.25     24.67 o 
 -20   2   2     1730.70     1776.75     37.56 o 
 -18   2   2      119.92      131.90     16.12 o 
 -16   2   2       11.09       25.05     13.77 o 
 -14   2   2      982.17     1034.42     40.27 o 
 -12   2   2     5330.04     5450.76    113.27 o 
 -10   2   2      860.54      955.32     25.45 o 
  -8   2   2     1443.61     1524.46     28.97 o 
  -6   2   2        0.39        3.37     19.33 o 
  -4   2   2    11048.48     9844.12    364.87 o 
  -2   2   2    25133.48    22869.14    690.65 o 
   0   2   2     2934.00     2640.63     72.65 o 
   2   2   2    10290.49     9782.04    216.31 o 
   4   2   2     8662.51     8134.44    343.39 o 
   6   2   2     3435.26     3124.08     66.65 o 
   8   2   2     1215.44     1299.11     24.36 o 
  10   2   2     2175.03     2183.68     49.78 o 
  12   2   2     5022.95     4877.37    204.01 o 
  14   2   2      540.00      545.57     21.89 o 
  16   2   2      116.59      118.60     16.39 o 
  18   2   2      168.31      151.12     22.46 o 
 -21   3   2      146.12      146.37     14.89 o 
 -19   3   2      202.32      226.74     20.30 o 
 -17   3   2       44.56       56.86     14.99 o 
 -15   3   2       12.56        8.87     17.99 o 
 -13   3   2     4547.47     4905.28     44.74 o 
 -11   3   2     4646.58     4804.91     45.32 o 
  -9   3   2      527.74      587.91     19.11 o 
  -7   3   2      204.76      175.65     18.17 o 
  -5   3   2     3626.54     3145.10    103.89 o 
  -3   3   2    17400.95    16088.50    444.81 o 
  -1   3   2     1327.15     1365.41     34.33 o 
   1   3   2    18288.72    17983.57    636.72 o 
   3   3   2     9367.29     8850.75    103.68 o 
   5   3   2       24.03       50.58     16.99 o 
   7   3   2     2152.97     2222.42     35.38 o 
   9   3   2     9788.34     9553.63    156.01 o 
  11   3   2      656.26      688.23     20.75 o 
  13   3   2     1772.11     1593.84     26.32 o 
  15   3   2      633.82      609.47     20.91 o 
  17   3   2      476.56      469.14     23.08 o 
 -20   4   2     1293.19     1194.42     46.68 o 
 -18   4   2      230.08      250.28     19.16 o 
 -16   4   2       22.23       24.52     15.29 o 
 -14   4   2      560.46      577.17     20.26 o 
 -12   4   2      804.96      771.49     23.01 o 
 -10   4   2       31.39       40.06     11.93 o 
  -8   4   2      509.21      438.01     18.52 o 
  -6   4   2     6886.88     6795.81    380.52 o 
  -4   4   2       68.86       79.03     19.40 o 
  -2   4   2     3858.79     3895.55     81.24 o 
   0   4   2      680.67      584.19     23.77 o 
   2   4   2      303.54      357.92     21.35 o 
   4   4   2     5584.46     5788.71    177.57 o 
   6   4   2     2399.35     2284.29     30.90 o 
   8   4   2      607.94      558.97     21.39 o 
  10   4   2     1507.62     1340.32     39.58 o 
  12   4   2     4226.65     3914.49    135.22 o 
  14   4   2      810.79      781.95     37.40 o 
  16   4   2      103.85      127.30     15.20 o 
 -19   5   2      453.89      462.85     23.26 o 
 -17   5   2      584.90      638.38     19.53 o 
 -15   5   2     1412.26     1405.77     37.00 o 
 -13   5   2    10174.67     9612.44    174.10 o 
 -11   5   2     1149.30     1174.23     19.81 o 
  -9   5   2       19.79       34.30     15.51 o 
  -7   5   2        1.60        0.42     18.35 o 
  -5   5   2    58954.34    56761.04   2711.27 o 
  -3   5   2     5420.80     5968.24    268.77 o 
  -1   5   2     2583.78     2626.36    145.40 o 
   1   5   2     3744.76     4076.27     81.41 o 
   3   5   2    12240.87    11799.63    164.27 o 
   5   5   2     1051.82     1084.96     22.94 o 
   7   5   2     4923.54     4627.21    144.44 o 
   9   5   2     2449.82     2281.17     28.50 o 
  11   5   2      991.11      916.12     27.04 o 
  13   5   2     3314.00     3057.87     42.01 o 
  15   5   2     2484.24     2249.90     51.06 o 
 -18   6   2        4.69       13.00     12.35 o 
 -16   6   2      220.92      220.75     16.71 o 
 -14   6   2      708.48      679.63     31.90 o 
 -12   6   2     1186.25     1137.26     22.33 o 
 -10   6   2     6460.50     5977.31    136.48 o 
  -8   6   2      141.52      129.87     16.93 o 
  -6   6   2     4824.95     4918.09    277.75 o 
  -4   6   2     6590.41     6398.44    339.61 o 
  -2   6   2     3589.95     3350.24    153.13 o 
   0   6   2     2888.53     2932.89     81.08 o 
   2   6   2      219.56      238.57     16.94 o 
   4   6   2     2037.42     2020.76     55.97 o 
   6   6   2     1240.51     1158.44     40.57 o 
   8   6   2     1119.80     1052.50     36.83 o 
  10   6   2        1.33        1.94     15.05 o 
  12   6   2      176.22      175.00     14.03 o 
  14   6   2     1376.09     1223.81     31.65 o 
  16   6   2      241.91      220.15     15.07 o 
 -17   7   2     1051.29      960.67     53.44 o 
 -15   7   2      162.39      175.30     15.24 o 
 -13   7   2      133.36       95.23     13.89 o 
 -11   7   2      863.61      798.84     47.04 o 
  -9   7   2     1076.25     1059.34     84.10 o 
  -7   7   2     2683.86     2644.57    143.70 o 
  -5   7   2     4578.38     4935.28    310.67 o 
  -3   7   2     4082.43     3939.83    183.08 o 
  -1   7   2      348.75      388.82     18.79 o 
   1   7   2     3916.50     3895.84     80.86 o 
   3   7   2     1395.68     1395.81     31.00 o 
   5   7   2      180.29      166.22     15.89 o 
   7   7   2        1.47       17.37     13.29 o 
   9   7   2     2452.49     2202.13     35.22 o 
  11   7   2      240.32      259.66     17.89 o 
  13   7   2      153.06      140.16     13.07 o 
  15   7   2      502.76      472.87     21.50 o 
 -16   8   2       31.99       22.10     14.47 o 
 -14   8   2      111.07       94.46     15.22 o 
 -12   8   2        0.32       -4.52     18.15 o 
 -10   8   2      106.78      115.51     16.92 o 
  -8   8   2      666.39      722.38     46.59 o 
  -6   8   2     1280.96     1232.96     48.13 o 
  -4   8   2     2107.40     2083.17    152.24 o 
  -2   8   2      372.21      385.71     21.31 o 
   0   8   2        3.14       13.31     15.48 o 
   2   8   2      875.46      844.74     33.25 o 
   4   8   2      136.94      155.86     17.09 o 
   6   8   2      185.13      227.77     19.48 o 
   8   8   2      537.69      499.96     29.21 o 
  10   8   2      370.01      328.05     17.18 o 
  12   8   2        3.39        9.08     13.02 o 
  14   8   2     1169.56      981.82     21.92 o 
 -15   9   2      792.47      784.10     22.05 o 
 -13   9   2       42.61       55.71     20.62 o 
 -11   9   2     1173.76     1105.98     62.14 o 
  -9   9   2      103.29      112.32     19.40 o 
  -7   9   2      859.03      896.21     43.20 o 
  -5   9   2       22.59       34.60     18.49 o 
  -3   9   2     1849.69     1851.48    101.20 o 
  -1   9   2      526.87      484.01     22.04 o 
   1   9   2     1169.84     1078.10     30.29 o 
   3   9   2      579.79      587.37     18.82 o 
   5   9   2        3.86       25.46     17.45 o 
   7   9   2      226.81      210.13     20.39 o 
   9   9   2      521.84      464.44     38.34 o 
  11   9   2       44.18       44.62     20.23 o 
 -14  10   2       70.31       79.43     14.57 o 
 -12  10   2      266.30      274.88     23.47 o 
 -10  10   2      754.87      775.00     84.76 o 
  -8  10   2      265.89      323.61     35.28 o 
  -6  10   2     1063.00     1074.07     52.41 o 
  -4  10   2       36.28       43.24     13.54 o 
  -2  10   2     1405.87     1464.62     58.97 o 
   0  10   2      979.60      894.49     19.97 o 
   2  10   2      912.65      828.48     22.76 o 
   4  10   2       26.37       52.12     14.71 o 
   6  10   2     1429.91     1402.56     49.90 o 
   8  10   2      335.62      336.08     22.55 o 
  10  10   2      679.48      625.80     32.83 o 
 -11  11   2       15.50       21.69     18.70 o 
  -9  11   2      232.24      243.41     21.02 o 
  -7  11   2      395.44      424.08     22.23 o 
  -5  11   2       13.16        6.29     15.55 o 
  -3  11   2        1.04       23.54     15.03 o 
  -1  11   2       44.94       52.80     15.59 o 
   1  11   2      539.81      577.25     21.22 o 
   3  11   2      340.05      348.08     20.77 o 
   5  11   2      222.69      220.68     21.13 o 
   7  11   2      266.67      248.08     19.26 o 
   9  11   2      404.67      437.44     25.23 o 
  -8  12   2       72.65       36.71     22.43 o 
  -6  12   2      380.07      367.58     21.25 o 
  -4  12   2      310.09      310.89     19.99 o 
  -2  12   2      542.84      495.72     26.98 o 
   0  12   2        0.88       13.71     14.11 o 
   2  12   2      109.01      105.25     14.35 o 
   4  12   2      863.76      842.81     42.19 o 
   6  12   2       34.31       65.41     19.44 o 
  -3  13   2      228.45      247.08     20.50 o 
  -1  13   2      522.15      456.94     23.17 o 
 -21   1   3      626.00      670.02     20.28 o 
 -19   1   3      230.31      257.28     18.49 o 
 -17   1   3      509.88      427.31     16.62 o 
 -15   1   3     2580.87     2783.98     74.49 o 
 -13   1   3      269.33      203.39     14.56 o 
 -11   1   3    14022.00    15358.19    259.28 o 
  -9   1   3     1773.09     2030.05     31.56 o 
  -7   1   3     1158.07     1207.82     28.66 o 
  -5   1   3    46669.57    43486.90    593.47 o 
  -3   1   3     8007.21     7405.34    222.82 o 
  -1   1   3      284.96      322.01     31.58 o 
   1   1   3     6267.36     5838.72     77.98 o 
   3   1   3     1269.80     1255.75     49.04 o 
   5   1   3     3194.16     2793.36    102.90 o 
   7   1   3        5.36       -3.05     13.42 o 
   9   1   3      757.67      721.37     29.91 o 
  11   1   3      299.89      292.19     28.92 o 
  13   1   3     4436.66     4442.36     76.73 o 
  15   1   3      776.57      788.78     23.90 o 
  17   1   3        6.21       13.00     18.39 o 
 -22   2   3     1340.10     1306.05     38.00 o 
 -20   2   3     2097.12     2139.11     49.77 o 
 -18   2   3      185.38      197.15     17.50 o 
 -16   2   3        6.27       18.09     14.72 o 
 -14   2   3     5408.78     5852.92     71.68 o 
 -12   2   3     2714.65     3117.04     69.21 o 
 -10   2   3     5026.05     5645.30     73.59 o 
  -8   2   3     3889.44     4007.98     98.18 o 
  -6   2   3    45448.31    41232.58   1128.32 o 
  -4   2   3      414.00      428.38     35.66 o 
  -2   2   3    20623.03    20181.63    405.33 o 
   0   2   3     3810.03     3843.40     64.69 o 
   2   2   3     5781.64     5389.02    156.31 o 
   4   2   3    15824.19    15954.46    542.34 o 
   6   2   3     5578.15     5023.58    106.90 o 
   8   2   3     1861.47     1841.26     95.87 o 
  10   2   3     7262.81     6847.29     58.10 o 
  12   2   3      327.51      292.16     18.15 o 
  14   2   3     2068.39     2035.78     28.39 o 
  16   2   3       19.74       30.62     15.78 o 
 -21   3   3      285.06      289.05     18.22 o 
 -19   3   3     1206.88     1343.51     24.90 o 
 -17   3   3     1843.04     1859.75     38.57 o 
 -15   3   3     1249.75     1283.31     27.47 o 
 -13   3   3      124.36      116.21     17.54 o 
 -11   3   3     2548.86     2301.83     30.97 o 
  -9   3   3     5238.03     5109.39     66.56 o 
  -7   3   3      104.99      108.43     17.01 o 
  -5   3   3     9496.51     8824.96    279.88 o 
  -3   3   3       48.72       53.02     18.92 o 
  -1   3   3    22166.20    21996.86    258.47 o 
   1   3   3      268.34      283.41     22.80 o 
   3   3   3     3217.61     2978.53     37.05 o 
   5   3   3     1459.96     1410.22     29.01 o 
   7   3   3      376.05      295.75     17.31 o 
   9   3   3     1446.56     1456.61     44.29 o 
  11   3   3     2292.20     2147.59     27.61 o 
  13   3   3        3.33       12.83     14.50 o 
  15   3   3      636.65      614.80     18.96 o 
 -20   4   3     1478.03     1592.67     34.30 o 
 -18   4   3       52.83       67.06     17.67 o 
 -16   4   3     2118.58     2115.21     43.77 o 
 -14   4   3      936.49      888.24     20.87 o 
 -12   4   3     4311.70     4421.33    128.75 o 
 -10   4   3       89.80       87.87     14.84 o 
  -8   4   3     7161.01     6542.54    334.27 o 
  -6   4   3       91.60      107.95     22.24 o 
  -4   4   3        1.13       20.39     21.10 o 
  -2   4   3      212.08      197.23     21.64 o 
   0   4   3     7417.53     7197.46     97.75 o 
   2   4   3     1881.08     2127.70     45.77 o 
   4   4   3     4296.75     4862.84     73.87 o 
   6   4   3      332.08      288.10     17.24 o 
   8   4   3     5622.06     5327.96     65.35 o 
  10   4   3       32.23       38.41     15.03 o 
  12   4   3      829.07      834.16     35.89 o 
  14   4   3      412.83      397.36     25.65 o 
  16   4   3     1276.87     1188.20     30.97 o 
 -19   5   3        0.12        3.95     13.31 o 
 -17   5   3       73.50       68.88     16.20 o 
 -15   5   3     1228.50     1097.39     36.61 o 
 -13   5   3      713.36      662.23     19.00 o 
 -11   5   3       21.08       22.53     15.85 o 
  -9   5   3      749.04      780.16     27.84 o 
  -7   5   3      257.00      251.95     18.42 o 
  -5   5   3     3135.52     3153.83    124.99 o 
  -3   5   3      123.98       92.57     19.92 o 
  -1   5   3      132.10      135.34     17.84 o 
   1   5   3        1.67       28.56     17.69 o 
   3   5   3     1071.52     1167.46     40.75 o 
   5   5   3       45.18       54.76     17.89 o 
   7   5   3     1125.97     1180.92     40.17 o 
   9   5   3      395.68      411.83     16.28 o 
  11   5   3      552.66      561.06     21.06 o 
  13   5   3      140.63      118.73     13.19 o 
  15   5   3        2.66      -10.53     12.56 o 
 -20   6   3      154.84      147.73     17.88 o 
 -18   6   3        0.16       -3.17     13.14 o 
 -16   6   3      585.99      602.56     22.17 o 
 -14   6   3     5419.93     5153.93    174.38 o 
 -12   6   3     4893.23     4413.17    157.43 o 
 -10   6   3        7.56       15.08     14.48 o 
  -8   6   3     2188.89     2143.51    113.34 o 
  -6   6   3     1063.46      908.42     54.69 o 
  -4   6   3      281.09      252.25     20.77 o 
  -2   6   3      853.83      837.31     31.48 o 
   0   6   3     9831.10    10252.70    106.81 o 
   2   6   3       75.51       62.65     16.15 o 
   4   6   3      761.94      836.59     42.54 o 
   6   6   3     2235.16     2279.73     31.24 o 
   8   6   3     8472.18     8182.05     60.91 o 
  10   6   3      122.81      113.84     16.00 o 
  12   6   3     1562.25     1466.01     29.36 o 
  14   6   3      123.90      131.22     15.49 o 
 -19   7   3      611.02      576.61     23.03 o 
 -17   7   3      859.55      869.14     23.50 o 
 -15   7   3       22.71       13.73     13.90 o 
 -13   7   3      168.29      137.20     15.24 o 
 -11   7   3     1967.07     1901.72    114.90 o 
  -9   7   3     1305.04     1311.45     67.74 o 
  -7   7   3      801.86      811.98     30.90 o 
  -5   7   3       87.40      106.98     16.54 o 
  -3   7   3       12.97        5.43     13.10 o 
  -1   7   3     2222.90     2210.57     29.37 o 
   1   7   3      836.72      829.75     21.74 o 
   3   7   3      168.08      157.02     15.15 o 
   5   7   3       17.20       29.47     19.46 o 
   7   7   3     2780.16     2921.94     86.25 o 
   9   7   3        0.28        2.82     17.39 o 
  11   7   3      451.89      426.30     16.47 o 
  13   7   3       29.17       21.91     13.42 o 
 -18   8   3        0.43        0.34     14.97 o 
 -16   8   3      217.02      216.61     16.25 o 
 -14   8   3     3316.17     3207.44     96.26 o 
 -12   8   3     1816.47     1702.82    110.69 o 
 -10   8   3       34.05       31.77     18.82 o 
  -8   8   3      131.12      144.81     18.74 o 
  -6   8   3     5720.17     6111.23    370.24 o 
  -4   8   3      321.58      329.72     25.59 o 
  -2   8   3      477.84      539.96     25.95 o 
   0   8   3      106.96      128.18     18.84 o 
   2   8   3     2072.92     2150.76     42.28 o 
   4   8   3     1310.03     1266.49     74.78 o 
   6   8   3     6419.53     6407.95    217.18 o 
   8   8   3      307.90      297.34     20.71 o 
  10   8   3      251.74      269.36     28.51 o 
  12   8   3      852.10      783.50     20.18 o 
 -15   9   3      308.99      328.14     22.20 o 
 -13   9   3      387.02      388.50     21.28 o 
 -11   9   3      757.71      726.11     35.10 o 
  -9   9   3      577.83      560.71     59.76 o 
  -7   9   3     1679.42     1728.04    120.54 o 
  -5   9   3      445.82      472.64     30.80 o 
  -3   9   3     3391.81     3358.85    162.40 o 
  -1   9   3      658.48      678.15     20.05 o 
   1   9   3      997.51     1024.75     23.20 o 
   3   9   3     5786.68     5655.43    273.45 o 
   5   9   3     2351.90     2284.15    113.50 o 
   7   9   3      392.05      375.42     29.25 o 
   9   9   3      101.35      110.34     17.33 o 
  11   9   3      217.92      211.15     17.74 o 
 -14  10   3      814.58      806.43     38.98 o 
 -12  10   3       37.32       40.93     16.81 o 
 -10  10   3      430.11      464.44     55.81 o 
  -8  10   3      604.46      614.25     34.02 o 
  -6  10   3      228.18      242.72     19.05 o 
  -4  10   3      332.57      331.53     27.05 o 
  -2  10   3     1618.45     1548.65     65.54 o 
   0  10   3      408.82      418.50     19.20 o 
   2  10   3      993.55      984.66     41.40 o 
   4  10   3       26.52       46.21     15.10 o 
   6  10   3      530.14      560.18     29.31 o 
   8  10   3      231.82      241.69     22.68 o 
  10  10   3       31.47       26.31     16.06 o 
 -13  11   3       46.47       78.26     36.72 o 
 -11  11   3      738.56      673.44     30.88 o 
  -9  11   3      690.13      693.62     61.20 o 
  -7  11   3     1605.85     1651.71     82.98 o 
  -5  11   3       16.97       19.37     17.79 o 
  -3  11   3      321.44      344.69     20.15 o 
  -1  11   3       96.83       62.86     17.23 o 
   1  11   3       37.94       43.44     14.21 o 
   3  11   3        2.13       19.60     15.61 o 
   5  11   3      361.51      337.54     33.94 o 
   7  11   3      418.73      379.00     35.86 o 
 -10  12   3      727.78      866.14     38.76 o 
  -8  12   3       68.09       37.64     18.37 o 
  -6  12   3       98.38       92.30     17.59 o 
  -4  12   3       26.61       22.35     18.41 o 
  -2  12   3      926.24      882.91     31.71 o 
   0  12   3      141.70      129.49     16.44 o 
   2  12   3      474.35      460.33     20.13 o 
   4  12   3      134.56      136.97     16.68 o 
 -22   0   4      152.85      167.64     23.17 o 
 -20   0   4       47.95       52.24     18.05 o 
 -18   0   4     3297.04     3230.88     47.14 o 
 -16   0   4     1008.57      930.62     29.29 o 
 -14   0   4      248.82      377.80    145.50 o 
 -12   0   4     1551.97     2002.25     40.46 o 
 -10   0   4    34633.13    36827.47    283.28 o 
  -8   0   4     7313.55     7377.12    260.27 o 
  -6   0   4    16589.52    15076.50    183.23 o 
  -4   0   4    30099.81    29562.64    995.40 o 
   0   0   4      167.18      138.40     34.84 o 
   2   0   4    13705.18    13424.14    195.60 o 
   4   0   4      776.02     1112.74     49.45 o 
   6   0   4     1703.71     1584.16     49.29 o 
   8   0   4     4494.86     4737.23     80.87 o 
  10   0   4    31100.33    32252.13    379.54 o 
  12   0   4     1319.66     1423.81     43.74 o 
  14   0   4      109.46      116.45     24.15 o 
  16   0   4       47.04       19.01     31.42 o 
 -23   1   4      205.09      226.69     30.44 o 
 -21   1   4        2.80        3.73     17.01 o 
 -19   1   4       42.63       30.64     13.56 o 
 -17   1   4     1055.51     1082.56     42.74 o 
 -15   1   4     2941.11     3149.10     66.03 o 
 -13   1   4      343.96      391.69     16.36 o 
 -11   1   4      118.71      147.33     15.75 o 
  -9   1   4     3803.65     3694.76     69.85 o 
  -7   1   4    18284.54    16639.45    396.25 o 
  -5   1   4       25.95       37.34     36.31 o 
  -3   1   4      642.73      687.50     44.44 o 
  -1   1   4     4242.71     4093.53     75.35 o 
   1   1   4     2277.07     2161.89     57.41 o 
   3   1   4     2210.34     2328.57     34.86 o 
   5   1   4      219.07      210.21     16.80 o 
   7   1   4     1458.64     1471.36     46.14 o 
   9   1   4     3465.89     3382.11     99.02 o 
  11   1   4      140.79      138.51     15.25 o 
  13   1   4       70.01       99.63     19.99 o 
  15   1   4      237.25      244.71     18.15 o 
 -22   2   4      446.12      466.37     18.48 o 
 -20   2   4      114.10      106.10     17.64 o 
 -18   2   4      986.43      961.68     21.78 o 
 -16   2   4      952.99      879.03     24.45 o 
 -14   2   4      200.01      249.75     16.63 o 
 -12   2   4     4889.20     5286.89    100.62 o 
 -10   2   4     6289.88     6438.80    199.56 o 
  -8   2   4     8835.11     8589.33    400.22 o 
  -6   2   4     6505.71     6553.28    356.03 o 
  -4   2   4    18185.71    18005.53    376.78 o 
  -2   2   4     2430.78     2397.04     71.46 o 
   0   2   4      534.05      578.70     23.29 o 
   2   2   4     2744.43     3097.44     44.43 o 
   4   2   4     2500.49     2078.89     55.50 o 
   6   2   4       44.87       31.61     15.70 o 
   8   2   4     2912.79     3028.30     71.30 o 
  10   2   4     5122.27     5198.27    200.71 o 
  12   2   4     3461.17     3297.28    134.84 o 
  14   2   4       50.97       56.18     14.35 o 
  16   2   4       23.18        8.16     22.85 o 
 -21   3   4      214.38      200.50     16.92 o 
 -19   3   4        7.96       28.83     15.17 o 
 -17   3   4      985.64     1116.84     27.95 o 
 -15   3   4       55.95       66.83     15.02 o 
 -13   3   4      675.03      724.92     30.50 o 
 -11   3   4     1026.90      918.25     28.88 o 
  -9   3   4     5709.33     5415.33    204.73 o 
  -7   3   4     1411.43     1520.06     47.70 o 
  -5   3   4     1780.14     1859.38     77.29 o 
  -3   3   4     9837.45    10525.60     85.64 o 
  -1   3   4     1493.26     1470.38     32.29 o 
   1   3   4     2096.32     2472.84     37.55 o 
   3   3   4      276.61      422.86     20.38 o 
   5   3   4     2380.96     2239.17     58.18 o 
   7   3   4       18.58       24.67     16.26 o 
   9   3   4      217.79      239.74     18.63 o 
  11   3   4      550.75      578.43     19.57 o 
  13   3   4      509.82      520.86     17.54 o 
  15   3   4       38.08       42.34     17.75 o 
 -22   4   4      114.33      103.14     16.25 o 
 -20   4   4        6.68        9.03     16.36 o 
 -18   4   4       81.11       63.38     16.40 o 
 -16   4   4      276.99      249.26     16.94 o 
 -14   4   4      425.32      484.61     21.58 o 
 -12   4   4     1991.27     1821.12     36.76 o 
 -10   4   4       92.09       89.99     16.28 o 
  -8   4   4     5302.45     5715.81    308.22 o 
  -6   4   4     6812.61     7285.78    355.33 o 
  -4   4   4     7749.71     8105.01    307.43 o 
  -2   4   4       11.03       23.51     19.61 o 
   0   4   4     2380.28     2629.13     51.84 o 
   2   4   4     1372.01     1502.74     27.03 o 
   4   4   4     3184.96     3189.80     36.55 o 
   6   4   4      175.10      193.52     17.40 o 
   8   4   4     2740.41     2618.49     57.02 o 
  10   4   4      111.11      128.54     15.39 o 
  12   4   4      710.11      735.53     20.07 o 
  14   4   4       98.77       70.90     14.33 o 
 -21   5   4      303.90      270.63     18.67 o 
 -19   5   4      920.04      905.45     22.97 o 
 -17   5   4        0.04       25.56     13.60 o 
 -15   5   4     2697.56     2844.08     40.34 o 
 -13   5   4        0.13        1.19     13.90 o 
 -11   5   4     5927.15     5661.06    114.03 o 
  -9   5   4       14.00       19.60     14.65 o 
  -7   5   4     2567.69     2335.86     88.40 o 
  -5   5   4     1441.21     1270.21     63.69 o 
  -3   5   4     3103.52     2851.87    119.99 o 
  -1   5   4      100.31      157.09     26.24 o 
   1   5   4     6760.86     7775.97    144.97 o 
   3   5   4     6798.69     6730.05    177.01 o 
   5   5   4     1818.82     1838.63     28.98 o 
   7   5   4      776.12      787.55     20.74 o 
   9   5   4     4336.07     4087.97    119.32 o 
  11   5   4      854.29      878.22     19.64 o 
  13   5   4      729.54      698.71     28.85 o 
 -20   6   4      398.69      401.57     20.09 o 
 -18   6   4        0.88       30.51     16.57 o 
 -16   6   4      140.35      148.75     15.69 o 
 -14   6   4     2522.36     2635.45     59.12 o 
 -12   6   4      739.96      698.27     18.66 o 
 -10   6   4      149.74      160.66     18.03 o 
  -8   6   4      669.66      781.10     36.05 o 
  -6   6   4     3112.11     3128.77    229.69 o 
  -4   6   4      602.15      514.83     23.37 o 
  -2   6   4     1355.42     1629.40     32.98 o 
   0   6   4       20.93       34.42     19.10 o 
   2   6   4     2689.63     2754.99     62.45 o 
   4   6   4     6329.66     6473.29    249.28 o 
   6   6   4      323.12      318.31     20.78 o 
   8   6   4     1354.62     1296.43     41.89 o 
  10   6   4     1777.46     1656.72     30.67 o 
  12   6   4     1365.02     1155.69     22.89 o 
  14   6   4      203.16      198.27     16.27 o 
 -19   7   4      405.26      361.81     18.36 o 
 -17   7   4      626.08      640.02     19.89 o 
 -15   7   4      359.74      311.22     18.25 o 
 -13   7   4      353.74      381.68     21.33 o 
 -11   7   4      941.97      922.35     52.20 o 
  -9   7   4      454.47      400.71     36.19 o 
  -7   7   4     3367.72     3650.68    198.49 o 
  -5   7   4        6.61       20.62     16.89 o 
  -3   7   4      182.98      237.93     18.21 o 
  -1   7   4     6075.24     6464.36     82.81 o 
   1   7   4      168.23      180.60     16.13 o 
   3   7   4     1469.21     1547.23     40.27 o 
   5   7   4       17.56       22.52     18.81 o 
   7   7   4     1623.64     1745.01     32.31 o 
   9   7   4      140.81      137.25     16.55 o 
  11   7   4      165.03      169.87     15.95 o 
  13   7   4      451.63      445.75     30.44 o 
 -18   8   4      627.01      555.81     21.19 o 
 -16   8   4     1567.05     1485.30     72.50 o 
 -14   8   4       52.26       54.76     18.36 o 
 -12   8   4      180.74      144.04     20.16 o 
 -10   8   4      978.33      987.50    116.73 o 
  -8   8   4      565.76      627.43     45.06 o 
  -6   8   4      456.60      428.09     21.58 o 
  -4   8   4     1349.61     1507.33     77.42 o 
  -2   8   4     2081.22     2175.36     94.95 o 
   0   8   4     1463.63     1549.61     39.03 o 
   2   8   4     3506.84     3671.07    138.70 o 
   4   8   4     7472.52     7718.92    347.54 o 
   6   8   4     2229.62     2312.62    144.98 o 
   8   8   4      123.96      141.58     19.90 o 
  10   8   4      127.87      162.74     19.99 o 
  12   8   4       24.35       49.34     16.61 o 
 -17   9   4      160.70      128.74     17.92 o 
 -15   9   4       38.74       32.67     16.31 o 
 -13   9   4       15.34       17.64     16.01 o 
 -11   9   4       78.94       97.65     17.44 o 
  -9   9   4      289.32      273.58     20.35 o 
  -7   9   4      521.83      633.86     67.66 o 
  -5   9   4       76.06       87.55     18.82 o 
  -3   9   4        4.54        4.11     17.61 o 
  -1   9   4     3038.75     3164.15    100.00 o 
   1   9   4        0.62       30.51     17.81 o 
   3   9   4      528.40      545.28     27.97 o 
   5   9   4       73.47       84.13     20.32 o 
   7   9   4      169.76      171.72     17.83 o 
   9   9   4      148.79      114.08     19.26 o 
 -14  10   4       41.69       36.31     16.76 o 
 -12  10   4        4.00        5.87     15.31 o 
 -10  10   4      948.15      949.25     96.49 o 
  -8  10   4     1001.32     1094.89     75.62 o 
  -6  10   4       34.02       30.93     16.32 o 
  -4  10   4      129.77      168.79     23.53 o 
  -2  10   4     3973.19     4260.51     98.66 o 
   0  10   4       27.05       29.26     17.45 o 
   2  10   4     5294.46     5236.07    107.32 o 
   4  10   4     1209.34     1166.50     61.96 o 
   6  10   4     1069.33     1123.29     28.10 o 
   8  10   4      322.80      275.49     18.55 o 
 -13  11   4        0.02       14.51     21.09 o 
 -11  11   4       82.91       87.36     21.26 o 
  -9  11   4      223.96      270.62     18.74 o 
  -7  11   4     1647.07     1701.29     83.93 o 
  -5  11   4       83.02       82.19     17.76 o 
  -3  11   4      265.31      257.00     18.56 o 
  -1  11   4      169.99      195.38     17.50 o 
   1  11   4      914.60      893.82     32.32 o 
   3  11   4       25.86       25.38     19.64 o 
   5  11   4       49.11       54.58     17.34 o 
 -10  12   4        6.44       14.58     17.88 o 
  -8  12   4       80.89       77.47     20.05 o 
  -6  12   4      311.66      276.42     19.89 o 
  -4  12   4      322.74      358.18     25.61 o 
  -2  12   4        8.61        8.42     18.30 o 
   0  12   4       62.08       79.55     17.50 o 
   2  12   4      126.46      119.50     16.55 o 
 -23   1   5      688.43      676.83     21.39 o 
 -21   1   5      308.30      348.12     20.09 o 
 -19   1   5      866.04      857.42     25.52 o 
 -17   1   5     2048.21     2031.39     29.47 o 
 -15   1   5     1571.49     1866.91     58.43 o 
 -13   1   5     6829.51     7319.38    266.27 o 
 -11   1   5     4178.90     4462.84    121.80 o 
  -9   1   5     2423.16     2665.52     81.21 o 
  -7   1   5     7316.77     7018.85     82.16 o 
  -5   1   5    24227.16    23844.24    525.87 o 
  -3   1   5     2485.55     2420.43     96.05 o 
  -1   1   5     1211.99     1136.15     44.35 o 
   1   1   5     9599.41     9842.66    146.15 o 
   3   1   5    21466.31    22702.99    967.70 o 
   5   1   5     1559.52     1389.71     46.26 o 
   7   1   5     2025.23     2008.88     82.39 o 
   9   1   5       46.35       48.73     18.00 o 
  11   1   5      294.91      300.31     19.72 o 
  13   1   5      749.61      788.59     38.52 o 
  15   1   5      444.83      458.81     42.72 o 
 -22   2   5      474.22      492.53     38.23 o 
 -20   2   5      344.26      344.25     19.55 o 
 -18   2   5      301.49      372.68     17.43 o 
 -16   2   5      248.88      291.13     18.65 o 
 -14   2   5     1918.60     2028.79     63.81 o 
 -12   2   5      300.47      238.58     18.13 o 
 -10   2   5     5588.61     5575.43    225.39 o 
  -8   2   5      225.93      208.32     25.99 o 
  -6   2   5      880.35     1032.44     74.67 o 
  -4   2   5     4760.48     4848.68     67.87 o 
  -2   2   5      870.19      783.86     31.25 o 
   0   2   5     1106.36     1284.30     47.94 o 
   2   2   5      170.25      126.82     29.70 o 
   4   2   5     3726.40     3840.15     82.71 o 
   6   2   5     3948.81     3850.31    152.55 o 
   8   2   5      333.98      385.68     20.34 o 
  10   2   5       15.51       32.04     13.03 o 
  12   2   5      128.61      130.72     16.69 o 
  14   2   5     2786.84     2769.82     42.66 o 
 -23   3   5        1.78       32.07     40.96 o 
 -21   3   5      155.24      144.37     14.31 o 
 -19   3   5      495.29      564.63     19.16 o 
 -17   3   5      771.63      771.33     22.87 o 
 -15   3   5     1222.50     1235.98     27.74 o 
 -13   3   5      336.20      384.18     16.62 o 
 -11   3   5    14719.48    14213.80    510.91 o 
  -9   3   5      458.54      432.22     48.55 o 
  -7   3   5    26647.64    26140.12    790.12 o 
  -5   3   5        1.26       -3.08     20.81 o 
  -3   3   5    23089.08    25329.31    580.89 o 
  -1   3   5     3671.75     3980.29     89.13 o 
   1   3   5    19752.96    20585.40    198.30 o 
   3   3   5      460.88      468.44     20.99 o 
   5   3   5     3306.86     3417.91    153.65 o 
   7   3   5     1503.31     1541.65     40.18 o 
   9   3   5     4975.15     4941.79    114.60 o 
  11   3   5      333.72      318.75     29.20 o 
  13   3   5      286.13      324.10     19.70 o 
 -22   4   5      306.54      294.79     19.08 o 
 -20   4   5      678.41      667.13     22.74 o 
 -18   4   5     1570.88     1745.01     38.08 o 
 -16   4   5     4588.04     4700.49    104.26 o 
 -14   4   5     2163.93     2098.74     37.27 o 
 -12   4   5       32.29       25.11     15.59 o 
 -10   4   5     1663.02     1630.10     49.17 o 
  -8   4   5     3392.02     3155.24    225.70 o 
  -6   4   5        5.75       11.23     24.40 o 
  -4   4   5      652.22      620.53     26.38 o 
  -2   4   5     6677.74     7402.09     60.08 o 
   0   4   5      684.42      536.06     22.30 o 
   2   4   5      918.03      996.38     26.53 o 
   4   4   5     1285.13     1307.59     51.55 o 
   6   4   5       66.23       71.78     21.57 o 
   8   4   5     4526.74     4393.69    138.97 o 
  10   4   5     1082.31      987.25     20.18 o 
  12   4   5      116.28      127.71     14.51 o 
  14   4   5      142.54      125.58     14.83 o 
 -21   5   5        2.23       24.39     15.74 o 
 -19   5   5     1406.11     1393.32     33.04 o 
 -17   5   5      387.54      352.20     18.73 o 
 -15   5   5      231.56      251.94     18.69 o 
 -13   5   5       27.48       22.94     13.23 o 
 -11   5   5      256.03      246.27     18.13 o 
  -9   5   5       31.39       35.06     17.95 o 
  -7   5   5      406.65      344.77     21.00 o 
  -5   5   5        6.99       12.20     17.19 o 
  -3   5   5       26.47       18.67     18.39 o 
  -1   5   5      870.67      863.76     24.45 o 
   1   5   5     1515.26     1716.55     28.77 o 
   3   5   5       29.45       19.76     16.69 o 
   5   5   5      263.19      264.63     17.88 o 
   7   5   5        0.14        5.80     14.91 o 
   9   5   5      120.22      125.64     14.71 o 
  11   5   5      214.02      232.19     15.02 o 
  13   5   5       17.06       24.92     13.87 o 
 -20   6   5      342.90      379.04     18.97 o 
 -18   6   5      118.21      143.12     17.65 o 
 -16   6   5     2275.27     2169.88     31.35 o 
 -14   6   5      424.40      396.35     21.00 o 
 -12   6   5      321.76      305.28     20.13 o 
 -10   6   5     2887.72     2974.57    197.81 o 
  -8   6   5      310.14      314.47     24.82 o 
  -6   6   5     3911.18     4212.47    242.42 o 
  -4   6   5      437.61      482.69     21.87 o 
  -2   6   5        2.37       14.48     18.79 o 
   0   6   5        0.83       12.42     19.03 o 
   2   6   5       47.36       45.05     16.61 o 
   4   6   5       45.49       50.63     19.91 o 
   6   6   5      748.04      802.20     20.77 o 
   8   6   5     1459.34     1384.89     23.95 o 
  10   6   5      362.97      323.52     17.06 o 
  12   6   5       25.05       11.68     14.63 o 
 -19   7   5     1035.66      965.16     35.56 o 
 -17   7   5     1117.50     1058.53     36.52 o 
 -15   7   5     1237.68     1274.24     67.43 o 
 -13   7   5       33.48       64.47     18.08 o 
 -11   7   5     3285.30     3296.09    279.88 o 
  -9   7   5        0.09       -2.82     16.19 o 
  -7   7   5     2158.02     2310.35    189.99 o 
  -5   7   5      402.19      387.77     27.08 o 
  -3   7   5     4816.17     5316.12    175.19 o 
  -1   7   5     4028.27     4332.69     41.64 o 
   1   7   5     3847.42     4103.85     66.07 o 
   3   7   5     2098.27     2254.54     79.38 o 
   5   7   5      765.12      710.77     23.01 o 
   7   7   5      547.76      537.35     25.89 o 
   9   7   5     1290.91     1191.91     25.45 o 
  11   7   5       81.13       86.75     14.26 o 
 -18   8   5       41.85       57.71     18.48 o 
 -16   8   5      165.19      172.40     18.27 o 
 -14   8   5      170.37      182.00     17.59 o 
 -12   8   5      375.39      351.39     35.31 o 
 -10   8   5       20.70       35.06     21.55 o 
  -8   8   5      713.09      802.35     30.36 o 
  -6   8   5     4070.68     3944.20    235.44 o 
  -4   8   5     1055.33     1113.87     43.43 o 
  -2   8   5     2961.40     3158.93     50.41 o 
   0   8   5      717.35      760.43     24.40 o 
   2   8   5        9.20       12.03     20.58 o 
   4   8   5       28.18       44.72     19.92 o 
   6   8   5     1956.97     1932.08     60.08 o 
   8   8   5      439.76      443.57     23.48 o 
  10   8   5        2.51        6.23     14.23 o 
 -17   9   5      395.83      360.58     18.28 o 
 -15   9   5      109.46      100.90     14.69 o 
 -13   9   5     1695.08     1831.26    148.14 o 
 -11   9   5        2.24       13.90     17.15 o 
  -9   9   5       94.91      116.16     16.49 o 
  -7   9   5      402.23      410.69     26.17 o 
  -5   9   5     2377.59     2436.52    146.13 o 
  -3   9   5       62.99       59.48     15.46 o 
  -1   9   5     2082.45     2240.42     71.51 o 
   1   9   5        2.03       15.03     14.72 o 
   3   9   5      581.14      635.22     25.07 o 
   5   9   5      131.60      126.85     17.94 o 
   7   9   5       13.79       29.52     14.82 o 
   9   9   5      459.46      418.65     38.92 o 
 -16  10   5        7.35       47.33     37.70 o 
 -14  10   5      113.65      111.23     19.17 o 
 -12  10   5      148.88      143.95     20.29 o 
 -10  10   5      152.99      167.35     27.27 o 
  -8  10   5      167.46      158.76     17.05 o 
  -6  10   5       10.73        9.39     17.12 o 
  -4  10   5       30.98       30.57     18.81 o 
  -2  10   5      494.25      546.57     30.02 o 
   0  10   5      273.75      261.38     20.23 o 
   2  10   5      102.53      129.60     18.97 o 
   4  10   5      178.13      189.03     25.40 o 
   6  10   5      976.86      905.02     24.57 o 
 -13  11   5      618.97      604.28     57.51 o 
 -11  11   5      149.04      158.20     27.67 o 
  -9  11   5       17.81       35.88     16.71 o 
  -7  11   5      450.97      433.40     31.54 o 
  -5  11   5     2455.57     2435.23     77.11 o 
  -3  11   5       19.44       28.53     19.00 o 
  -1  11   5      672.84      653.06     39.36 o 
   1  11   5     1476.31     1495.93     40.69 o 
   3  11   5     1134.92     1207.75     88.16 o 
   5  11   5      145.94      156.20     20.10 o 
 -10  12   5      542.68      539.02     41.84 o 
  -8  12   5       16.48        3.72     17.22 o 
  -6  12   5      644.88      688.28     45.24 o 
  -4  12   5       92.68      133.45     17.71 o 
  -2  12   5      320.72      329.47     20.66 o 
   0  12   5        0.16        5.26     17.66 o 
 -24   0   6      403.74      390.15     43.09 o 
 -22   0   6      247.95      235.24     23.97 o 
 -20   0   6     1965.73     2216.98     41.43 o 
 -18   0   6      148.39      150.24     19.62 o 
 -16   0   6     8810.95     9266.63    102.13 o 
 -14   0   6      651.10      569.49     27.78 o 
 -12   0   6     5318.43     5720.13    386.39 o 
 -10   0   6      228.12      279.51     33.08 o 
  -8   0   6     6184.40     5393.83    160.27 o 
  -6   0   6       53.01       64.67     41.59 o 
  -4   0   6     4262.54     4217.91    114.57 o 
   0   0   6    25232.56    28234.56    363.30 o 
   2   0   6      385.98      366.24     28.81 o 
   4   0   6     4131.56     4632.13     78.50 o 
   6   0   6        9.71       44.15     34.11 o 
   8   0   6     6088.49     6258.48     94.90 o 
  10   0   6       46.53       41.37     20.89 o 
  12   0   6      102.42       79.56     33.62 o 
  14   0   6      742.84      873.32     38.92 o 
 -23   1   6      287.47      244.63     19.64 o 
 -21   1   6        6.24       16.24     15.00 o 
 -19   1   6      497.74      534.90     18.43 o 
 -17   1   6     1554.60     1625.25     37.62 o 
 -15   1   6      261.43      288.72     17.97 o 
 -13   1   6        3.26       31.09     16.18 o 
 -11   1   6    10858.87    10843.21    321.82 o 
  -9   1   6     3799.45     3536.48     92.30 o 
  -7   1   6        5.74       17.34     32.62 o 
  -5   1   6     2608.13     2718.47     73.55 o 
  -3   1   6     7099.79     7149.77    192.50 o 
  -1   1   6    17797.66    18797.47    250.85 o 
   1   1   6       15.00       13.31     21.87 o 
   3   1   6      297.22      318.01     23.74 o 
   5   1   6     2498.18     2523.19     52.31 o 
   7   1   6     3322.29     3479.77    219.55 o 
   9   1   6        0.05        8.41     14.83 o 
  11   1   6        0.18       45.68     21.37 o 
  13   1   6      186.52      199.66     24.31 o 
 -22   2   6      765.41      801.27     46.97 o 
 -20   2   6        7.00       20.78     16.67 o 
 -18   2   6       30.49       34.91     16.41 o 
 -16   2   6      534.33      561.80     22.99 o 
 -14   2   6     1521.11     1530.21     68.71 o 
 -12   2   6      216.73      253.50     19.02 o 
 -10   2   6      465.74      473.78     38.92 o 
  -8   2   6       13.19       33.18     28.15 o 
  -6   2   6      446.39      333.86     26.41 o 
  -4   2   6      400.85      529.37     30.79 o 
  -2   2   6     3043.19     2934.10     43.20 o 
   0   2   6     4078.70     4386.07     67.52 o 
   2   2   6     1224.53     1276.23     32.11 o 
   4   2   6       32.64       25.16     15.20 o 
   6   2   6       61.23       69.48     19.55 o 
   8   2   6      246.29      264.68     14.28 o 
  10   2   6      719.21      756.09     23.82 o 
  12   2   6     1550.36     1650.08     34.36 o 
 -23   3   6     1073.04     1040.72     54.66 o 
 -21   3   6      466.76      466.85     40.33 o 
 -19   3   6      279.25      273.62     18.86 o 
 -17   3   6      922.77      947.23     26.05 o 
 -15   3   6     2080.04     2096.22     49.43 o 
 -13   3   6      262.95      299.21     26.18 o 
 -11   3   6     2305.14     2463.53    134.97 o 
  -9   3   6     3982.80     3985.40    224.90 o 
  -7   3   6     3991.97     4238.16    160.92 o 
  -5   3   6     2214.71     2702.10     42.85 o 
  -3   3   6     5864.21     6885.28    150.12 o 
  -1   3   6    18208.76    18975.04    472.44 o 
   1   3   6        0.11       -1.93     16.50 o 
   3   3   6      676.51      677.73     19.73 o 
   5   3   6      959.37     1005.94     45.36 o 
   7   3   6     2332.32     2375.18    111.49 o 
   9   3   6      115.20      111.30     15.60 o 
  11   3   6       30.62       61.98     18.77 o 
  13   3   6      341.58      347.32     21.88 o 
 -22   4   6      278.08      267.92     18.72 o 
 -20   4   6        1.03        5.03     17.70 o 
 -18   4   6      412.09      487.18     19.44 o 
 -16   4   6      309.70      358.46     18.71 o 
 -14   4   6     1749.77     1808.15     50.36 o 
 -12   4   6      670.03      721.49     51.20 o 
 -10   4   6     1837.81     2059.97    152.11 o 
  -8   4   6       25.04       29.91     23.58 o 
  -6   4   6      280.27      165.85     24.24 o 
  -4   4   6        1.52       18.04     21.46 o 
  -2   4   6       45.06       67.27     19.05 o 
   0   4   6      828.15     1028.66     26.48 o 
   2   4   6     1805.16     1919.79     35.39 o 
   4   4   6      520.53      510.71     19.62 o 
   6   4   6       67.08       69.25     15.63 o 
   8   4   6      322.08      289.97     14.90 o 
  10   4   6      803.87      827.23     47.63 o 
  12   4   6      502.52      477.62     21.10 o 
 -21   5   6     1398.97     1328.13     38.52 o 
 -19   5   6      125.41      112.13     16.87 o 
 -17   5   6       90.58       97.19     15.99 o 
 -15   5   6     2562.81     2536.25    104.81 o 
 -13   5   6      716.00      720.35     26.41 o 
 -11   5   6     3925.53     4120.53    198.94 o 
  -9   5   6      166.87      239.32     23.01 o 
  -7   5   6     8847.41     9553.99    520.55 o 
  -5   5   6      669.42      657.51     23.72 o 
  -3   5   6    24702.00    28267.48    349.70 o 
  -1   5   6      319.05      409.74     21.49 o 
   1   5   6     1279.77     1326.44     28.43 o 
   3   5   6       44.11       43.06     15.63 o 
   5   5   6    13397.45    13221.39    386.63 o 
   7   5   6      202.82      181.11     16.68 o 
   9   5   6       56.46       46.35     12.62 o 
  11   5   6      423.93      362.17     15.22 o 
 -20   6   6      776.47      792.87     36.68 o 
 -18   6   6      630.85      644.33     22.96 o 
 -16   6   6       29.67       31.81     17.16 o 
 -14   6   6        7.50       17.96     18.46 o 
 -12   6   6     2027.73     1996.38     65.71 o 
 -10   6   6       82.10       90.24     19.98 o 
  -8   6   6        0.49        1.48     19.50 o 
  -6   6   6     1884.35     2123.79    113.05 o 
  -4   6   6      234.72      270.82     20.11 o 
  -2   6   6      167.75      202.55     23.99 o 
   0   6   6     2375.43     2651.70     34.65 o 
   2   6   6      596.05      605.88     21.82 o 
   4   6   6      655.18      658.40     20.68 o 
   6   6   6     1068.25     1111.79     26.68 o 
   8   6   6       71.70       68.38     13.91 o 
  10   6   6      317.30      354.98     17.34 o 
 -19   7   6     1178.39     1098.72     61.78 o 
 -17   7   6      253.45      264.77     20.66 o 
 -15   7   6      435.97      406.50     22.44 o 
 -13   7   6       23.00       35.49     16.42 o 
 -11   7   6       72.03      109.18     21.41 o 
  -9   7   6      643.67      699.60     43.57 o 
  -7   7   6      626.98      686.63     44.56 o 
  -5   7   6        5.34        4.50     18.20 o 
  -3   7   6        1.94       13.47     16.86 o 
  -1   7   6     2261.52     2513.14     54.03 o 
   1   7   6     1743.10     1839.59     31.04 o 
   3   7   6      261.75      260.16     21.53 o 
   5   7   6      701.96      689.99     20.18 o 
   7   7   6     4691.64     4655.62     70.88 o 
   9   7   6       43.85       31.50     17.21 o 
 -18   8   6        3.71       22.42     18.54 o 
 -16   8   6      304.89      351.37     21.17 o 
 -14   8   6      415.55      451.47     20.00 o 
 -12   8   6      170.89      183.25     22.33 o 
 -10   8   6     2624.67     2807.05    303.04 o 
  -8   8   6     7684.61     8109.17    529.09 o 
  -6   8   6       15.78       40.15     20.40 o 
  -4   8   6      858.90      996.60     25.57 o 
  -2   8   6      431.83      504.87     22.86 o 
   0   8   6      405.62      461.16     31.47 o 
   2   8   6      302.97      296.53     17.87 o 
   4   8   6      241.71      217.65     18.75 o 
   6   8   6      283.38      292.91     19.99 o 
   8   8   6       98.74      109.74     18.60 o 
 -17   9   6      166.76      152.20     17.30 o 
 -15   9   6        9.92       22.17     15.21 o 
 -13   9   6        0.06       -3.67     19.95 o 
 -11   9   6       59.40       65.22     20.27 o 
  -9   9   6      441.17      481.06     21.63 o 
  -7   9   6      316.65      299.03     19.84 o 
  -5   9   6     1572.39     1699.90     65.97 o 
  -3   9   6       79.95       79.96     19.47 o 
  -1   9   6     1237.19     1319.76     28.96 o 
   1   9   6       89.49       83.12     19.53 o 
   3   9   6       33.16       42.07     16.97 o 
   5   9   6       53.60       44.09     16.25 o 
   7   9   6      686.81      651.28     22.31 o 
 -16  10   6      522.26      555.40     52.56 o 
 -14  10   6      366.41      382.59     27.74 o 
 -12  10   6      984.13      968.56    113.16 o 
 -10  10   6     2418.87     2480.39    178.30 o 
  -8  10   6     5001.60     5053.05    272.93 o 
  -6  10   6      191.37      230.03     20.87 o 
  -4  10   6      438.22      458.96     19.65 o 
  -2  10   6        1.19       21.47     17.38 o 
   0  10   6      835.08      962.16     28.17 o 
   2  10   6      653.67      677.83     35.76 o 
   4  10   6       86.80       97.18     17.52 o 
   6  10   6      186.55      191.13     18.49 o 
 -13  11   6      281.30      229.50     26.70 o 
 -11  11   6      442.60      482.02     53.87 o 
  -9  11   6       48.54       74.53     16.68 o 
  -7  11   6       32.94       44.24     19.04 o 
  -5  11   6      387.75      385.02     35.02 o 
  -3  11   6     1949.62     2010.17     58.50 o 
  -1  11   6      556.14      642.90     39.41 o 
   1  11   6        7.75       26.28     18.00 o 
   3  11   6       59.65       61.56     21.84 o 
  -8  12   6        0.15        5.64     19.09 o 
  -6  12   6     1006.56     1073.71     46.05 o 
  -4  12   6       54.47       29.48     16.89 o 
  -2  12   6        2.04       10.14     16.94 o 
 -23   1   7     1213.01     1341.17     29.61 o 
 -21   1   7      686.96      656.12     24.60 o 
 -19   1   7     2850.45     2648.42     80.18 o 
 -17   1   7      770.83      795.57     40.13 o 
 -15   1   7     1989.03     2032.07     91.57 o 
 -13   1   7      246.60      201.64     18.77 o 
 -11   1   7      300.69      259.27     22.52 o 
  -9   1   7      446.06      552.48     31.50 o 
  -7   1   7      279.69      461.40     37.07 o 
  -5   1   7     6177.16     6045.18    109.81 o 
  -3   1   7      300.86      527.31     31.04 o 
  -1   1   7     1493.65     1969.58     56.55 o 
   1   1   7      723.29      758.00     31.94 o 
   3   1   7     4436.87     4466.49    176.39 o 
   5   1   7     4552.47     4922.29     58.86 o 
   7   1   7      540.42      578.19     55.65 o 
   9   1   7       50.91       53.11     16.55 o 
  11   1   7     2280.64     2390.87     74.50 o 
 -24   2   7      354.26      377.13     26.80 o 
 -22   2   7       79.65      104.30     19.36 o 
 -20   2   7      586.90      609.66     24.35 o 
 -18   2   7      186.61      206.06     20.05 o 
 -16   2   7     3229.48     3532.32    135.53 o 
 -14   2   7       29.02       27.61     17.39 o 
 -12   2   7     9120.26     8971.58    294.31 o 
 -10   2   7     2059.23     2033.38     43.86 o 
  -8   2   7    12926.03    12751.03    333.27 o 
  -6   2   7     1538.00     1568.30     42.77 o 
  -4   2   7    13072.28    13326.09    214.29 o 
  -2   2   7      191.38      224.15     28.75 o 
   0   2   7       82.09       83.63     27.02 o 
   2   2   7     1318.62     1350.96     88.91 o 
   4   2   7    11231.95    11641.89    196.75 o 
   6   2   7        0.78       -4.53     21.75 o 
   8   2   7      843.13      738.96     41.82 o 
  10   2   7      176.77      155.28     20.61 o 
  12   2   7      400.53      441.58     27.34 o 
 -23   3   7      222.34      222.85     22.76 o 
 -21   3   7      371.56      428.39     31.06 o 
 -19   3   7      724.87      781.15     43.85 o 
 -17   3   7     3664.46     3967.92    193.73 o 
 -15   3   7      523.72      527.28     23.38 o 
 -13   3   7     5265.96     5456.33    113.71 o 
 -11   3   7     5556.63     5587.95    148.15 o 
  -9   3   7     3701.57     3390.91    163.78 o 
  -7   3   7     9289.16    10268.80    374.95 o 
  -5   3   7      868.40     1068.62     36.14 o 
  -3   3   7       25.32       72.96     22.11 o 
  -1   3   7     4763.73     4895.91    134.84 o 
   1   3   7     4552.81     4749.67     96.28 o 
   3   3   7      577.91      619.04     20.87 o 
   5   3   7       56.23       78.03     14.69 o 
   7   3   7     1120.11     1185.61     39.01 o 
   9   3   7     2402.73     2582.85     77.91 o 
  11   3   7      424.00      433.10     26.50 o 
 -22   4   7       43.86       52.64     18.50 o 
 -20   4   7      268.44      254.62     19.32 o 
 -18   4   7      658.41      693.91     36.14 o 
 -16   4   7     2407.61     2599.36    155.92 o 
 -14   4   7        8.23        0.11     22.91 o 
 -12   4   7      130.84      132.17     25.53 o 
 -10   4   7     7040.61     6727.84    376.44 o 
  -8   4   7     1231.53     1282.17     64.23 o 
  -6   4   7      780.54      834.89     29.75 o 
  -4   4   7      229.02      245.51     19.20 o 
  -2   4   7    12044.19    12343.19    349.57 o 
   0   4   7        0.12       10.44     15.63 o 
   2   4   7     2316.99     2383.04     51.20 o 
   4   4   7       64.82      106.82     15.52 o 
   6   4   7     2985.09     3041.03    172.29 o 
   8   4   7     1406.48     1481.37     81.98 o 
  10   4   7     2295.23     2178.65     47.97 o 
 -21   5   7        0.06        5.36     18.49 o 
 -19   5   7      495.97      496.54     28.20 o 
 -17   5   7        1.77       -5.33     16.67 o 
 -15   5   7      167.08      165.19     18.13 o 
 -13   5   7      901.08      864.16     50.06 o 
 -11   5   7     3870.24     4260.82    264.19 o 
  -9   5   7      611.97      798.46    102.21 o 
  -7   5   7      216.03      238.61     22.51 o 
  -5   5   7     1075.93     1192.14     29.13 o 
  -3   5   7     1626.85     1884.55     58.83 o 
  -1   5   7        0.95       22.11     18.49 o 
   1   5   7      325.65      352.09     21.11 o 
   3   5   7       76.52       83.53     17.15 o 
   5   5   7      301.65      283.58     20.70 o 
   7   5   7      243.38      274.43     17.86 o 
   9   5   7        0.78       -0.63     12.16 o 
  11   5   7        8.17       20.57     15.99 o 
 -22   6   7      297.84      277.94     39.41 o 
 -20   6   7        6.14       10.08     16.58 o 
 -18   6   7     1557.82     1607.98     87.23 o 
 -16   6   7     2816.76     2857.57    146.11 o 
 -14   6   7       17.99        1.49     25.23 o 
 -12   6   7     3858.24     3756.09    413.85 o 
 -10   6   7     4109.19     4124.59    274.04 o 
  -8   6   7        5.68       10.41     21.81 o 
  -6   6   7      589.89      703.51     42.24 o 
  -4   6   7     7017.77     7808.13     94.96 o 
  -2   6   7    10244.84    11384.64    140.76 o 
   0   6   7      406.14      419.75     18.03 o 
   2   6   7     1637.18     1712.64     47.44 o 
   4   6   7       23.02       18.92     18.16 o 
   6   6   7      230.53      298.67     19.64 o 
   8   6   7      379.80      374.36     17.31 o 
  10   6   7     1270.31     1326.99     31.35 o 
 -21   7   7        7.68        7.43     33.38 o 
 -19   7   7       22.22       43.98     17.86 o 
 -17   7   7      903.09      896.48     69.89 o 
 -15   7   7      177.32      191.58     20.00 o 
 -13   7   7       39.15       38.21     20.29 o 
 -11   7   7      261.54      331.64     24.48 o 
  -9   7   7     4288.36     4737.52    234.25 o 
  -7   7   7     1953.76     2085.86    110.39 o 
  -5   7   7       93.51      114.01     18.90 o 
  -3   7   7       81.52      137.52     19.81 o 
  -1   7   7     4816.78     5150.70     82.18 o 
   1   7   7     1729.57     1925.52     79.86 o 
   3   7   7       15.91       30.83     15.36 o 
   5   7   7       21.08       71.67     15.26 o 
   7   7   7      241.37      244.58     26.49 o 
   9   7   7     1196.76     1135.20     24.91 o 
 -18   8   7       66.90       67.58     17.06 o 
 -16   8   7     1770.67     1646.93    108.48 o 
 -14   8   7       88.40      115.49     17.38 o 
 -12   8   7     5714.50     6165.07    743.83 o 
 -10   8   7      155.39      237.59     22.19 o 
  -8   8   7      475.26      576.27     51.77 o 
  -6   8   7       17.57       17.40     19.01 o 
  -4   8   7     6954.60     7767.50    260.53 o 
  -2   8   7       32.82       30.90     18.95 o 
   0   8   7      160.39      167.10     19.81 o 
   2   8   7      557.73      556.75     29.79 o 
   4   8   7     1735.10     1762.74     90.41 o 
   6   8   7      644.75      585.00     30.08 o 
   8   8   7       13.99       23.88     15.92 o 
 -17   9   7        2.39       20.13     18.43 o 
 -15   9   7       11.85        5.43     16.56 o 
 -13   9   7      669.72      662.63     65.53 o 
 -11   9   7       21.44       23.15     23.55 o 
  -9   9   7      162.13      225.90     27.25 o 
  -7   9   7     1156.39     1343.48     81.59 o 
  -5   9   7      446.12      478.20     32.69 o 
  -3   9   7      311.58      352.12     27.88 o 
  -1   9   7      434.60      500.07     28.56 o 
   1   9   7      395.73      400.35     19.28 o 
   3   9   7     3467.98     3438.86     73.92 o 
   5   9   7     1011.82     1020.47     38.53 o 
 -16  10   7       58.98       82.95     18.52 o 
 -14  10   7        0.48        6.00     20.05 o 
 -12  10   7      408.90      462.42     53.96 o 
 -10  10   7      128.28      172.03     20.28 o 
  -8  10   7       84.50      104.61     22.93 o 
  -6  10   7       94.61       99.81     19.86 o 
  -4  10   7     1125.91     1274.39     75.89 o 
  -2  10   7        0.10        1.76     14.70 o 
   0  10   7       49.63       45.98     21.44 o 
   2  10   7      111.43      109.82     17.98 o 
   4  10   7       50.10       46.60     22.45 o 
 -13  11   7       17.51       50.17     23.80 o 
 -11  11   7      266.78      320.59     30.22 o 
  -9  11   7      119.68      136.94     18.88 o 
  -7  11   7      470.49      503.32     22.73 o 
  -5  11   7      180.70      178.38     20.14 o 
  -3  11   7        7.97       22.41     18.21 o 
  -1  11   7        8.44        8.01     19.86 o 
   1  11   7      128.56      126.57     19.70 o 
  -8  12   7      270.82      351.19     29.26 o 
  -6  12   7        6.00       12.16     18.38 o 
  -4  12   7      698.26      671.69     29.00 o 
 -24   0   8        9.26        6.48     24.19 o 
 -22   0   8      282.29      298.93     26.77 o 
 -20   0   8      567.25      597.72     29.56 o 
 -18   0   8      318.56      329.97     26.04 o 
 -16   0   8     3521.38     3700.51    243.54 o 
 -14   0   8      143.74      159.27     26.26 o 
 -12   0   8     3776.63     3785.06    264.15 o 
 -10   0   8     3338.67     3101.43     67.19 o 
  -8   0   8    16736.64    15779.29    243.18 o 
  -6   0   8     1295.60     1398.52     72.55 o 
  -4   0   8      860.86      743.00     57.12 o 
  -2   0   8     2498.07     2933.96     71.24 o 
   0   0   8    14271.19    14802.34    192.83 o 
   2   0   8     1273.07     1305.16     46.43 o 
   4   0   8     3095.39     3078.40     61.53 o 
   6   0   8     4600.33     4351.33     74.91 o 
   8   0   8     4676.41     4605.12     77.93 o 
  10   0   8      269.15      241.30     28.64 o 
 -23   1   8       12.61       21.78     16.84 o 
 -21   1   8       68.99       65.04     16.65 o 
 -19   1   8      358.63      391.76     18.07 o 
 -17   1   8        4.04        8.57     17.12 o 
 -15   1   8     2057.72     2204.11     42.44 o 
 -13   1   8      430.13      483.56     23.47 o 
 -11   1   8        0.72       10.03     20.10 o 
  -9   1   8        8.08       12.27     26.58 o 
  -7   1   8       22.86        8.36     24.94 o 
  -5   1   8     4585.38     4499.53    180.50 o 
  -3   1   8     2536.36     2533.43     47.64 o 
  -1   1   8      119.77      110.74     35.01 o 
   1   1   8     1053.45     1146.18     30.07 o 
   3   1   8     3689.06     3798.09    153.82 o 
   5   1   8     1089.52     1124.31     33.17 o 
   7   1   8      573.41      632.72     23.71 o 
   9   1   8     1647.83     1777.91     64.14 o 
  11   1   8      389.73      439.24     20.45 o 
 -24   2   8       68.07       83.77     18.85 o 
 -22   2   8      404.54      438.66     22.81 o 
 -20   2   8      571.82      619.32     23.80 o 
 -18   2   8        8.03       38.19     20.94 o 
 -16   2   8        3.19        3.07     18.45 o 
 -14   2   8     3309.24     3241.98    161.15 o 
 -12   2   8     2721.77     2451.21     63.81 o 
 -10   2   8       68.28       77.14     24.79 o 
  -8   2   8       44.11       41.10     21.63 o 
  -6   2   8     7902.95     8021.95     78.09 o 
  -4   2   8      861.81      869.12     32.33 o 
  -2   2   8       20.66       31.54     25.61 o 
   0   2   8      127.39      131.99     22.61 o 
   2   2   8     6300.98     7082.81    570.69 o 
   4   2   8        0.36       23.59     25.01 o 
   6   2   8     3965.14     4244.19     94.17 o 
   8   2   8      427.41      472.08     26.97 o 
  10   2   8      243.15      292.70     53.69 o 
 -23   3   8        6.91       17.55     19.78 o 
 -21   3   8     1504.44     1636.14     84.80 o 
 -19   3   8     1652.79     1650.70     98.74 o 
 -17   3   8      482.33      551.12     23.16 o 
 -15   3   8     3442.58     3458.71    214.05 o 
 -13   3   8     5788.10     5589.70    174.18 o 
 -11   3   8        0.68       19.59     25.75 o 
  -9   3   8        1.62       22.51     29.87 o 
  -7   3   8      170.17      128.90     25.17 o 
  -5   3   8      428.59      345.14     25.06 o 
  -3   3   8      512.40      488.81     27.37 o 
  -1   3   8      724.59      714.95     23.77 o 
   1   3   8     1781.50     1705.66     29.39 o 
   3   3   8      158.06      141.24     16.51 o 
   5   3   8      310.06      224.51     17.42 o 
   7   3   8      480.78      524.70     27.00 o 
   9   3   8     2305.62     2533.17     45.00 o 
  11   3   8      213.70      288.92     66.06 o 
 -22   4   8      941.07      997.14     58.36 o 
 -20   4   8       23.01       21.13     16.82 o 
 -18   4   8       60.98       75.81     17.65 o 
 -16   4   8      254.05      269.90     23.17 o 
 -14   4   8     2766.74     2665.14    125.63 o 
 -12   4   8      241.66      263.48     27.71 o 
 -10   4   8      484.57      485.70     29.46 o 
  -8   4   8      288.09      298.46     31.40 o 
  -6   4   8     2230.66     2505.97     42.11 o 
  -4   4   8     1054.00     1173.76     25.77 o 
  -2   4   8     1509.87     1625.49     49.17 o 
   0   4   8     1428.63     1428.96     28.81 o 
   2   4   8      722.11      728.22     47.16 o 
   4   4   8      323.10      302.80     16.00 o 
   6   4   8      394.53      397.60     18.26 o 
   8   4   8        0.16       42.50     15.60 o 
  10   4   8      147.72      111.19     21.64 o 
 -23   5   8        0.01       33.13     33.87 o 
 -21   5   8     4623.29     4675.96    280.98 o 
 -19   5   8     1159.48     1141.33     29.10 o 
 -17   5   8     1257.84     1276.98     32.45 o 
 -15   5   8       11.35       20.73     24.49 o 
 -13   5   8    12910.63    12318.84    979.03 o 
 -11   5   8      691.52      692.96     58.47 o 
  -9   5   8      222.20      241.33     32.18 o 
  -7   5   8        3.66       20.58     19.72 o 
  -5   5   8     6572.91     6844.20    125.63 o 
  -3   5   8     1660.34     1749.09     32.97 o 
  -1   5   8      804.84      746.19     20.72 o 
   1   5   8     1301.20     1389.90     42.48 o 
   3   5   8     4186.19     4294.32    140.65 o 
   5   5   8      805.96      957.20     54.77 o 
   7   5   8        5.74       16.20     16.18 o 
   9   5   8      588.38      609.01     33.38 o 
 -22   6   8      103.35      104.89     22.39 o 
 -20   6   8      358.06      337.67     24.14 o 
 -18   6   8        8.18       20.18     20.49 o 
 -16   6   8     1072.04     1022.05     29.66 o 
 -14   6   8      239.44      251.76     26.49 o 
 -12   6   8       95.18       73.08     20.94 o 
 -10   6   8      106.55      142.59     24.59 o 
  -8   6   8     4408.94     4620.08    145.85 o 
  -6   6   8     4633.57     4923.59    118.56 o 
  -4   6   8     2353.31     2711.68     64.68 o 
  -2   6   8       22.90       33.82     18.80 o 
   0   6   8      216.32      180.96     21.78 o 
   2   6   8     4622.85     4525.17    167.10 o 
   4   6   8      528.82      514.17     36.25 o 
   6   6   8      144.95      152.28     17.60 o 
   8   6   8      336.70      267.83     16.13 o 
 -21   7   8      232.99      202.31     22.14 o 
 -19   7   8      372.11      431.11     22.52 o 
 -17   7   8       26.50       23.56     17.37 o 
 -15   7   8      150.76      170.72     41.86 o 
 -13   7   8        0.02       44.01     29.04 o 
 -11   7   8     4261.10     4331.47    586.93 o 
  -9   7   8      166.13      182.12     25.25 o 
  -7   7   8      196.97      227.02     23.27 o 
  -5   7   8      316.66      359.95     19.62 o 
  -3   7   8      259.46      292.12     19.85 o 
  -1   7   8     1160.63     1224.60     42.21 o 
   1   7   8     2692.91     3035.14    122.08 o 
   3   7   8        1.46       21.05     17.94 o 
   5   7   8      186.40      127.03     19.21 o 
   7   7   8      351.03      393.87     29.01 o 
 -18   8   8      585.24      523.33     53.61 o 
 -16   8   8        4.39        4.96     20.11 o 
 -14   8   8      586.60      614.45     51.41 o 
 -12   8   8      371.88      349.88     25.17 o 
 -10   8   8        2.20       13.48     20.07 o 
  -8   8   8      148.26      192.34     20.80 o 
  -6   8   8     4304.47     4665.60     92.07 o 
  -4   8   8        2.40       13.50     16.84 o 
  -2   8   8      382.88      400.52     26.21 o 
   0   8   8     1006.51     1078.27     32.78 o 
   2   8   8      755.48      774.63     24.18 o 
   4   8   8      266.07      323.51     30.92 o 
   6   8   8      148.12      123.60     18.46 o 
 -17   9   8      100.74       66.02     27.24 o 
 -15   9   8       36.38       63.89     21.92 o 
 -13   9   8       10.46       13.80     23.31 o 
 -11   9   8     1564.97     1640.56    194.88 o 
  -9   9   8      613.82      728.29     47.27 o 
  -7   9   8        0.68        9.84     18.97 o 
  -5   9   8       25.89       33.92     19.45 o 
  -3   9   8      532.03      589.33     19.99 o 
  -1   9   8      403.13      445.03     23.68 o 
   1   9   8      110.26      144.15     19.34 o 
   3   9   8      133.25      114.50     15.39 o 
   5   9   8      365.68      355.94     22.04 o 
 -16  10   8      440.22      431.65     65.32 o 
 -14  10   8       39.02       50.18     24.81 o 
 -12  10   8       40.68       71.05     25.42 o 
 -10  10   8      223.70      251.67     23.40 o 
  -8  10   8     2434.88     2724.93    213.38 o 
  -6  10   8     1265.51     1433.56     59.49 o 
  -4  10   8      266.82      275.16     18.81 o 
  -2  10   8        6.49        2.99     17.96 o 
   0  10   8     1027.15      979.61     41.13 o 
   2  10   8        3.79       15.46     18.21 o 
 -13  11   8       92.34      113.75     31.34 o 
 -11  11   8      246.81      314.08     32.43 o 
  -9  11   8      559.20      571.85     40.54 o 
  -7  11   8      940.88     1046.55     66.96 o 
  -5  11   8      409.50      418.42     21.84 o 
  -3  11   8      464.07      460.16     21.01 o 
  -1  11   8       32.80       23.12     23.15 o 
 -23   1   9      400.06      401.43     21.28 o 
 -21   1   9      957.69      900.82     25.16 o 
 -19   1   9      271.37      271.43     20.17 o 
 -17   1   9     3753.60     3890.50     80.25 o 
 -15   1   9    10737.78    11220.61    330.60 o 
 -13   1   9     2419.92     2617.36     96.41 o 
 -11   1   9      448.51      360.12     26.29 o 
  -9   1   9        2.72       -2.05     22.73 o 
  -7   1   9    15106.69    14755.66    202.90 o 
  -5   1   9     1925.24     2018.30     58.42 o 
  -3   1   9     8471.28     7633.74    194.46 o 
  -1   1   9      216.14      227.03     22.98 o 
   1   1   9       82.01       98.91     25.16 o 
   3   1   9      815.35      905.59     27.44 o 
   5   1   9     5974.56     6370.08    308.87 o 
   7   1   9      326.76      354.07     28.32 o 
   9   1   9      251.10      269.01     22.90 o 
 -24   2   9       66.29       69.75     21.50 o 
 -22   2   9     3318.80     3491.89     94.21 o 
 -20   2   9      111.94      144.78     21.68 o 
 -18   2   9      372.86      400.01     22.55 o 
 -16   2   9     1535.16     1622.39     79.66 o 
 -14   2   9     4542.87     4562.16    359.26 o 
 -12   2   9     1043.64      997.04     34.78 o 
 -10   2   9      808.30      775.31     29.19 o 
  -8   2   9      823.53      749.60     25.22 o 
  -6   2   9     6794.95     6390.05    242.73 o 
  -4   2   9     3999.14     3915.59     57.46 o 
  -2   2   9        0.19        2.04     22.02 o 
   0   2   9       26.60       26.94     18.04 o 
   2   2   9      745.43      846.03     53.91 o 
   4   2   9     1002.78     1125.88     75.20 o 
   6   2   9      865.58      942.47     29.99 o 
   8   2   9       56.63       82.51     18.16 o 
 -23   3   9      106.39       98.55     22.83 o 
 -21   3   9       19.27       23.59     21.72 o 
 -19   3   9       13.72       19.90     17.95 o 
 -17   3   9     7777.56     8168.96    440.82 o 
 -15   3   9     9582.49     9809.18    490.35 o 
 -13   3   9     2015.88     2066.84     74.59 o 
 -11   3   9      108.58       98.83     38.31 o 
  -9   3   9     5343.45     5203.51    206.29 o 
  -7   3   9      117.83      151.18     23.75 o 
  -5   3   9      377.98      351.15     26.37 o 
  -3   3   9      154.95      163.54     25.83 o 
  -1   3   9     9047.40     8847.85    391.86 o 
   1   3   9     3095.66     3141.33    125.42 o 
   3   3   9     5794.11     5518.88    264.15 o 
   5   3   9       64.39       52.13     18.37 o 
   7   3   9     3775.96     3795.95    182.89 o 
   9   3   9      331.82      346.49     18.59 o 
 -22   4   9      326.40      328.68     21.04 o 
 -20   4   9       21.54       27.10     24.45 o 
 -18   4   9     1285.59     1242.27     67.20 o 
 -16   4   9        0.78       10.10     17.82 o 
 -14   4   9      181.43      156.25     28.15 o 
 -12   4   9      799.78      723.91     29.55 o 
 -10   4   9     2328.62     2401.65     54.18 o 
  -8   4   9     2103.59     2230.42     80.60 o 
  -6   4   9      412.95      455.23     26.64 o 
  -4   4   9      265.21      254.64     25.35 o 
  -2   4   9     1749.52     1895.02     33.98 o 
   0   4   9     4587.95     4434.30    165.17 o 
   2   4   9      314.45      339.63     21.73 o 
   4   4   9        3.57        2.36     17.60 o 
   6   4   9      842.00      973.81     65.58 o 
   8   4   9     1800.70     1910.39    104.41 o 
 -23   5   9      357.11      285.46     38.43 o 
 -21   5   9      462.56      407.95     24.09 o 
 -19   5   9        7.75       -5.77     16.92 o 
 -17   5   9        5.57       19.56     22.92 o 
 -15   5   9     3188.27     3206.78    148.40 o 
 -13   5   9     1669.63     1704.83    121.26 o 
 -11   5   9       87.05      114.59     29.91 o 
  -9   5   9     1375.89     1559.49     36.18 o 
  -7   5   9      123.69      140.45     26.64 o 
  -5   5   9     1335.54     1460.64     41.26 o 
  -3   5   9      183.19      166.09     22.38 o 
  -1   5   9      147.15      175.78     21.93 o 
   1   5   9      196.65      192.73     18.97 o 
   3   5   9      693.28      575.47     27.43 o 
   5   5   9      114.94      105.17     15.15 o 
   7   5   9        8.23      -14.25     16.47 o 
 -22   6   9      287.46      290.49     34.15 o 
 -20   6   9      287.43      283.87     23.92 o 
 -18   6   9     1306.10     1229.92     46.47 o 
 -16   6   9      531.22      535.58     29.15 o 
 -14   6   9       93.87      104.34     21.36 o 
 -12   6   9      256.21      234.50     30.63 o 
 -10   6   9      840.70      915.98     69.00 o 
  -8   6   9      159.89      179.23     20.35 o 
  -6   6   9      434.17      447.45     24.47 o 
  -4   6   9      212.37      201.03     18.75 o 
  -2   6   9      129.04      130.35     20.33 o 
   0   6   9     1216.15     1242.78     25.05 o 
   2   6   9      656.74      647.78     23.91 o 
   4   6   9       17.41       30.14     16.90 o 
   6   6   9     1060.57      943.68     25.58 o 
 -21   7   9      423.73      396.60     26.04 o 
 -19   7   9      152.77      204.17     27.84 o 
 -17   7   9      188.95      181.03     21.18 o 
 -15   7   9      144.11      112.84     25.54 o 
 -13   7   9       98.15      112.92     25.70 o 
 -11   7   9       45.05       50.44     27.12 o 
  -9   7   9     2800.58     3028.37     92.46 o 
  -7   7   9      384.26      412.36     22.22 o 
  -5   7   9      554.19      584.84     21.89 o 
  -3   7   9      207.26      177.37     17.71 o 
  -1   7   9     2193.17     2212.61     70.33 o 
   1   7   9        1.22        0.62     17.85 o 
   3   7   9      112.52      129.58     20.99 o 
   5   7   9       30.26       48.35     17.73 o 
 -18   8   9       34.33       51.28     22.53 o 
 -16   8   9        3.82       -0.04     26.60 o 
 -14   8   9      430.78      404.31     26.22 o 
 -12   8   9     1279.35     1371.55    159.41 o 
 -10   8   9      129.30      160.76     24.55 o 
  -8   8   9        0.41       19.15     21.46 o 
  -6   8   9      474.44      494.35     19.77 o 
  -4   8   9      503.63      550.13     21.18 o 
  -2   8   9      433.17      492.41     45.25 o 
   0   8   9        9.04       30.92     20.20 o 
   2   8   9     1843.80     1829.66     45.08 o 
   4   8   9      640.60      676.46     20.47 o 
 -17   9   9      396.81      293.02     26.46 o 
 -15   9   9     1905.99     1911.25    273.53 o 
 -13   9   9      905.41      858.06     71.12 o 
 -11   9   9     1051.21     1205.15     76.18 o 
  -9   9   9       15.57       11.07     20.47 o 
  -7   9   9     2936.82     3254.90    170.22 o 
  -5   9   9      310.86      352.79     20.76 o 
  -3   9   9     1930.17     2089.39     30.94 o 
  -1   9   9       93.72       98.70     21.37 o 
   1   9   9     1129.48     1031.01     25.16 o 
   3   9   9       51.99       68.12     18.79 o 
 -14  10   9      412.71      435.54     82.66 o 
 -12  10   9       35.15       16.61     20.11 o 
 -10  10   9      131.20      138.11     20.06 o 
  -8  10   9      474.58      554.25     43.64 o 
  -6  10   9      147.76      180.20     20.68 o 
  -4  10   9      131.73      158.05     19.11 o 
  -2  10   9        0.25       14.36     17.48 o 
   0  10   9      132.56      154.31     22.43 o 
 -11  11   9      530.17      505.26     84.14 o 
  -9  11   9     1725.32     1938.03    173.45 o 
  -7  11   9     1218.62     1281.44     92.02 o 
  -5  11   9        2.05       -5.51     17.46 o 
  -3  11   9      859.82      887.93     61.94 o 
 -24   0  10     1094.38     1061.63     89.97 o 
 -22   0  10      614.15      647.17     34.08 o 
 -20   0  10      467.12      436.59     29.92 o 
 -18   0  10    11404.94    11998.41    319.93 o 
 -16   0  10     3944.66     4428.35    340.94 o 
 -14   0  10       64.82       59.96     27.11 o 
 -12   0  10     1718.68     1582.04     47.14 o 
 -10   0  10    12877.17    11391.16    199.36 o 
  -8   0  10     5292.94     5074.17    114.41 o 
  -6   0  10     7726.49     7399.05    123.47 o 
  -4   0  10     9257.28     8738.33    248.32 o 
  -2   0  10    11218.93    12001.06    161.08 o 
   0   0  10     1504.36     1481.75     42.27 o 
   2   0  10       60.88       83.89     39.09 o 
   4   0  10       11.97       65.69     34.52 o 
   6   0  10     3521.24     3723.39     71.81 o 
   8   0  10     2228.91     2779.98     64.38 o 
 -25   1  10       52.01       68.71     37.21 o 
 -23   1  10      197.33      205.05     20.10 o 
 -21   1  10        2.80        3.04     19.34 o 
 -19   1  10      840.23      893.08     27.54 o 
 -17   1  10      178.23      182.81     21.40 o 
 -15   1  10      478.08      478.32     25.44 o 
 -13   1  10      954.07     1030.85     32.97 o 
 -11   1  10      528.78      493.96     28.65 o 
  -9   1  10      959.16      892.41     41.82 o 
  -7   1  10     1941.49     1836.41     60.59 o 
  -5   1  10      696.82      665.03     27.18 o 
  -3   1  10      501.18      540.10     41.33 o 
  -1   1  10     5456.55     5428.46    358.28 o 
   1   1  10      723.70      755.45     30.14 o 
   3   1  10       61.11       42.61     20.82 o 
   5   1  10      412.82      473.75     24.11 o 
   7   1  10      132.97      182.58     25.46 o 
 -24   2  10     1152.85     1127.23     52.65 o 
 -22   2  10      670.19      664.53     25.94 o 
 -20   2  10       49.23       59.29     20.33 o 
 -18   2  10      214.25      216.55     25.08 o 
 -16   2  10     1565.27     1569.12    147.58 o 
 -14   2  10      222.86      223.72     24.70 o 
 -12   2  10     1600.07     1533.64     38.87 o 
 -10   2  10       14.73       15.43     20.73 o 
  -8   2  10      312.30      289.71     24.82 o 
  -6   2  10      928.28      907.06     34.40 o 
  -4   2  10     8546.91     8627.93    340.69 o 
  -2   2  10      134.98      143.97     19.88 o 
   0   2  10      441.28      501.29     25.70 o 
   2   2  10       26.51       45.65     21.05 o 
   4   2  10     1351.51     1581.23     60.10 o 
   6   2  10        2.75       15.28     19.01 o 
   8   2  10      187.28      283.62     31.42 o 
 -23   3  10        3.72       12.97     16.94 o 
 -21   3  10       87.22       80.23     21.12 o 
 -19   3  10     1838.57     2024.97    159.53 o 
 -17   3  10       16.64       31.27     25.22 o 
 -15   3  10       53.20       40.89     18.19 o 
 -13   3  10       24.27       29.22     20.49 o 
 -11   3  10     3065.21     3185.78     55.20 o 
  -9   3  10      401.91      364.88     23.15 o 
  -7   3  10      364.95      404.50     28.64 o 
  -5   3  10       55.85       51.69     22.27 o 
  -3   3  10      225.02      230.97     28.40 o 
  -1   3  10     2204.31     2158.22     37.35 o 
   1   3  10        2.51        5.15     17.76 o 
   3   3  10     2407.69     2288.84    145.34 o 
   5   3  10      118.07      110.54     20.30 o 
   7   3  10      553.02      546.85     45.46 o 
 -22   4  10      428.76      471.93     29.89 o 
 -20   4  10      886.65      835.89     33.21 o 
 -18   4  10      859.30      779.00     28.52 o 
 -16   4  10      185.23      167.66     26.40 o 
 -14   4  10        5.83        2.71     26.71 o 
 -12   4  10       36.29       57.61     25.76 o 
 -10   4  10      548.21      528.58     28.66 o 
  -8   4  10     3122.03     3076.31    151.15 o 
  -6   4  10      126.53       97.02     33.50 o 
  -4   4  10     1784.41     1852.15     41.43 o 
  -2   4  10      228.86      193.62     27.75 o 
   0   4  10     1913.50     1854.07    111.47 o 
   2   4  10       78.37       99.83     16.75 o 
   4   4  10      610.61      661.84     31.50 o 
   6   4  10      142.23      148.42     18.71 o 
 -23   5  10      172.14      201.51     29.63 o 
 -21   5  10       78.99      115.26     25.50 o 
 -19   5  10      566.07      577.84     29.72 o 
 -17   5  10       46.92       43.09     20.57 o 
 -15   5  10       51.75       53.79     21.22 o 
 -13   5  10     4425.12     4257.56    128.97 o 
 -11   5  10     4060.69     4060.74     64.83 o 
  -9   5  10      557.35      524.55     33.18 o 
  -7   5  10     2295.51     2493.80     41.03 o 
  -5   5  10     2796.86     2872.06    100.54 o 
  -3   5  10       89.53       97.94     18.73 o 
  -1   5  10     1407.24     1328.81     54.50 o 
   1   5  10      111.23      155.38     18.25 o 
   3   5  10     4264.54     4306.83    223.13 o 
   5   5  10       64.09       64.20     20.28 o 
 -22   6  10       34.46       39.69     26.50 o 
 -20   6  10       27.99       27.87     23.18 o 
 -18   6  10      310.27      277.25     24.57 o 
 -16   6  10     1079.62      986.80     34.58 o 
 -14   6  10       30.31       50.86     36.64 o 
 -12   6  10     3130.55     3185.31    131.71 o 
 -10   6  10     1347.30     1375.95     63.95 o 
  -8   6  10      123.61      106.45     21.91 o 
  -6   6  10      588.42      563.43     22.51 o 
  -4   6  10      453.70      433.91     21.78 o 
  -2   6  10     2554.60     2611.79     68.19 o 
   0   6  10       37.07       61.12     16.61 o 
   2   6  10      173.94      217.96     18.23 o 
   4   6  10     1307.26     1209.12     32.52 o 
 -21   7  10        0.17       -2.05     25.47 o 
 -19   7  10      436.47      396.12     28.88 o 
 -17   7  10      724.38      647.87     25.94 o 
 -15   7  10      752.03      715.83     38.64 o 
 -13   7  10      670.87      617.92     65.28 o 
 -11   7  10     2664.69     2850.47    228.41 o 
  -9   7  10     4165.17     4198.62     55.17 o 
  -7   7  10       28.25       33.40     20.05 o 
  -5   7  10       28.38       19.87     15.80 o 
  -3   7  10     1041.64     1071.86     47.74 o 
  -1   7  10       47.10       54.85     18.65 o 
   1   7  10     2117.13     1989.05     78.46 o 
   3   7  10       48.69       73.58     17.15 o 
 -18   8  10      711.53      662.65     46.68 o 
 -16   8  10      290.05      306.99     76.54 o 
 -14   8  10       78.62      110.75     25.46 o 
 -12   8  10     2414.53     2417.96    317.03 o 
 -10   8  10      724.67      813.80     30.69 o 
  -8   8  10      166.68      166.75     19.40 o 
  -6   8  10        1.89       23.68     18.77 o 
  -4   8  10      129.73      131.20     19.56 o 
  -2   8  10       15.34       38.28     32.43 o 
   0   8  10      119.86      111.28     20.40 o 
   2   8  10     2139.63     2047.20     79.82 o 
 -17   9  10       14.04       14.72     24.61 o 
 -15   9  10      236.22      182.08     26.94 o 
 -13   9  10      165.15      177.57     48.39 o 
 -11   9  10      175.57      185.11     21.47 o 
  -9   9  10      157.27      183.48     22.82 o 
  -7   9  10      274.12      324.49     23.21 o 
  -5   9  10       63.93       68.90     18.72 o 
  -3   9  10        1.42       13.99     25.57 o 
  -1   9  10       43.64       36.09     21.39 o 
   1   9  10      489.71      476.83     47.21 o 
 -14  10  10        4.09       17.17     21.57 o 
 -12  10  10       45.15       10.30     25.40 o 
 -10  10  10      973.00      992.96     64.84 o 
  -8  10  10      191.32      237.39     24.25 o 
  -6  10  10       23.29       44.30     20.35 o 
  -4  10  10       92.61      120.46     19.23 o 
  -2  10  10     1417.00     1437.76     63.61 o 
 -25   1  11     1005.68      982.83     57.45 o 
 -23   1  11      231.82      210.77     21.46 o 
 -21   1  11       91.95       89.79     20.70 o 
 -19   1  11     1430.53     1538.77     47.93 o 
 -17   1  11      369.70      448.04     27.10 o 
 -15   1  11      199.30      242.46     25.84 o 
 -13   1  11     2073.48     2002.69     45.72 o 
 -11   1  11      155.01      169.79     31.63 o 
  -9   1  11      913.58      912.90     31.98 o 
  -7   1  11        1.88        3.53     18.89 o 
  -5   1  11     5280.74     5000.13    107.91 o 
  -3   1  11     3198.56     3181.82     78.16 o 
  -1   1  11       19.97       26.62     19.28 o 
   1   1  11      881.12      979.42     28.49 o 
   3   1  11      708.37      817.78    108.61 o 
   5   1  11      955.38     1082.09     32.63 o 
   7   1  11       35.39       53.41     26.04 o 
 -24   2  11      284.55      276.48     30.03 o 
 -22   2  11      375.79      391.91     27.69 o 
 -20   2  11     3165.29     3274.03    163.60 o 
 -18   2  11      435.96      468.15     36.52 o 
 -16   2  11      192.99      214.07     27.67 o 
 -14   2  11     5344.38     5207.04     75.04 o 
 -12   2  11        1.78       10.17     17.71 o 
 -10   2  11      689.91      707.44     29.95 o 
  -8   2  11      183.39      220.86     24.70 o 
  -6   2  11     9541.79     8783.95     96.56 o 
  -4   2  11     1325.41     1309.43     36.90 o 
  -2   2  11     7805.38     7587.73    104.59 o 
   0   2  11       20.06       21.98     21.69 o 
   2   2  11     3712.45     4025.95    289.02 o 
   4   2  11      326.32      399.65     48.00 o 
   6   2  11      802.04      806.13     37.59 o 
 -23   3  11      258.47      264.47     29.03 o 
 -21   3  11      152.53      140.75     28.83 o 
 -19   3  11      357.98      374.49     28.45 o 
 -17   3  11      405.98      474.96     29.36 o 
 -15   3  11      422.68      460.36     29.84 o 
 -13   3  11      370.13      333.83     32.76 o 
 -11   3  11     1835.83     1767.55     46.68 o 
  -9   3  11     4222.40     4248.88     53.63 o 
  -7   3  11     2504.80     2384.86     55.49 o 
  -5   3  11        5.26       35.34     24.07 o 
  -3   3  11     6018.37     5572.04    257.58 o 
  -1   3  11      419.37      339.03     34.60 o 
   1   3  11       16.83        2.82     15.63 o 
   3   3  11     1043.79     1024.71     60.98 o 
   5   3  11      405.63      351.99     24.03 o 
 -22   4  11        0.28       15.28     25.74 o 
 -20   4  11     3856.60     3848.52    149.99 o 
 -18   4  11     4144.95     3872.78    195.15 o 
 -16   4  11     1735.13     1645.75     66.51 o 
 -14   4  11       97.04       50.51     24.13 o 
 -12   4  11     2029.51     1954.84     52.02 o 
 -10   4  11     2009.72     1966.40     77.42 o 
  -8   4  11     4226.62     4360.18     57.27 o 
  -6   4  11     1272.49     1205.36     36.46 o 
  -4   4  11     1412.51     1438.58     36.76 o 
  -2   4  11      465.97      475.98     25.35 o 
   0   4  11     5426.04     5225.91    178.22 o 
   2   4  11      209.03      197.02     17.90 o 
   4   4  11      172.71      159.18     20.12 o 
 -23   5  11      539.58      545.76     42.92 o 
 -21   5  11      503.15      444.55     23.47 o 
 -19   5  11      691.45      681.81     30.05 o 
 -17   5  11        0.02        1.82     18.45 o 
 -15   5  11        2.57        0.91     21.13 o 
 -13   5  11      315.77      325.24     26.13 o 
 -11   5  11      348.33      379.41     33.83 o 
  -9   5  11      660.88      721.52     35.73 o 
  -7   5  11     1230.69     1190.73     77.28 o 
  -5   5  11      154.02      161.85     33.42 o 
  -3   5  11       32.31       31.00     17.37 o 
  -1   5  11     1975.41     1664.58     80.46 o 
   1   5  11      552.98      499.03     24.89 o 
   3   5  11        0.31       19.20     22.53 o 
   5   5  11      386.42      456.36     32.67 o 
 -22   6  11      289.81      337.24     26.32 o 
 -20   6  11      920.85      885.40     32.07 o 
 -18   6  11     1012.12      966.58     33.34 o 
 -16   6  11      246.10      208.58     23.44 o 
 -14   6  11      179.80      162.75     24.23 o 
 -12   6  11     1421.80     1395.54     40.47 o 
 -10   6  11        5.49        1.60     28.72 o 
  -8   6  11     4369.21     4588.87    154.86 o 
  -6   6  11     1124.20     1167.24     84.54 o 
  -4   6  11      985.76      969.86     64.63 o 
  -2   6  11      857.98      892.29     22.96 o 
   0   6  11     2939.93     2818.50    108.59 o 
   2   6  11      150.46      118.31     23.38 o 
   4   6  11       90.74      124.19     29.43 o 
 -19   7  11     1516.01     1366.96     42.72 o 
 -17   7  11      278.52      248.18     27.44 o 
 -15   7  11      193.11      204.36     28.03 o 
 -13   7  11        0.18       17.12     43.82 o 
 -11   7  11      817.33      769.64     77.07 o 
  -9   7  11      260.46      246.18     25.44 o 
  -7   7  11        3.64       19.08     18.26 o 
  -5   7  11        0.34        9.15     19.13 o 
  -3   7  11      305.34      346.42     22.25 o 
  -1   7  11     1192.44     1100.10     39.89 o 
   1   7  11      116.55      127.53     16.62 o 
 -18   8  11       21.03        3.92     26.92 o 
 -16   8  11      553.44      510.87     45.45 o 
 -14   8  11     1253.29     1242.36    144.52 o 
 -12   8  11       22.73       43.29     25.39 o 
 -10   8  11      419.56      424.02     31.29 o 
  -8   8  11       12.65       35.54     19.85 o 
  -6   8  11     2945.74     3160.22     42.68 o 
  -4   8  11      360.75      341.10     23.72 o 
  -2   8  11     1868.47     1842.70     94.11 o 
   0   8  11        1.39        4.22     20.13 o 
 -17   9  11        0.08       19.01     34.84 o 
 -15   9  11      116.92      176.06     24.74 o 
 -13   9  11      999.59     1020.39    150.15 o 
 -11   9  11      123.38      129.90     21.47 o 
  -9   9  11        3.17        6.28     17.36 o 
  -7   9  11       78.82       87.11     21.37 o 
  -5   9  11      691.48      686.88     35.38 o 
  -3   9  11     1041.97      965.70     48.91 o 
  -1   9  11        0.37       -6.26     22.61 o 
 -12  10  11      112.45      111.41     26.86 o 
 -10  10  11      289.87      331.51     27.04 o 
  -8  10  11       16.96       21.66     20.63 o 
  -6  10  11       23.69       28.03     21.25 o 
 -24   0  12     1015.71      866.46     54.76 o 
 -22   0  12      274.47      264.29     35.61 o 
 -20   0  12      258.02      301.40     33.28 o 
 -18   0  12     3999.50     4289.20     89.33 o 
 -16   0  12     3388.14     3853.10     81.45 o 
 -14   0  12       80.51      102.82     39.33 o 
 -12   0  12     5816.36     5365.74    128.93 o 
 -10   0  12     2056.22     1854.60     74.10 o 
  -8   0  12      282.93      254.60     49.61 o 
  -6   0  12    10173.49     9832.06    235.96 o 
  -4   0  12      808.04      802.03     32.68 o 
  -2   0  12     3165.77     3144.07     48.48 o 
   0   0  12      175.36      190.79     24.07 o 
   2   0  12     2709.40     2703.19     58.51 o 
   4   0  12      376.37      422.05     41.62 o 
 -23   1  12      259.40      248.79     22.74 o 
 -21   1  12       17.68       26.97     20.20 o 
 -19   1  12      368.91      389.04     25.42 o 
 -17   1  12      168.68      198.13     25.77 o 
 -15   1  12       70.60       97.68     21.43 o 
 -13   1  12      881.58      903.80     41.70 o 
 -11   1  12      694.36      661.99     29.29 o 
  -9   1  12     1178.42     1113.11     38.19 o 
  -7   1  12        5.48       16.18     18.80 o 
  -5   1  12      417.37      428.76     22.18 o 
  -3   1  12        3.13       -4.59     20.36 o 
  -1   1  12     1201.43     1203.74     30.26 o 
   1   1  12      723.18      652.15     32.81 o 
   3   1  12       57.77       96.70     24.97 o 
   5   1  12        8.34       17.42     24.99 o 
 -24   2  12      571.15      530.49     49.79 o 
 -22   2  12      593.22      592.77     40.96 o 
 -20   2  12       85.09       86.25     27.44 o 
 -18   2  12      666.16      686.64     40.56 o 
 -16   2  12     1071.71     1138.65     64.10 o 
 -14   2  12      938.88      966.88     30.90 o 
 -12   2  12        3.63       17.60     21.62 o 
 -10   2  12        1.84        4.80     24.26 o 
  -8   2  12        0.51        5.76     21.12 o 
  -6   2  12       17.10       39.35     22.12 o 
  -4   2  12     1873.94     1913.46     40.62 o 
  -2   2  12     1842.93     1663.57     28.85 o 
   0   2  12      532.36      567.36     50.79 o 
   2   2  12        0.21       -1.10     15.95 o 
   4   2  12     1461.28     1475.33    132.79 o 
 -23   3  12      309.79      358.28     29.58 o 
 -21   3  12       22.95       33.87     24.19 o 
 -19   3  12      175.04      194.05     27.68 o 
 -17   3  12      549.77      570.76     31.37 o 
 -15   3  12     1183.58     1201.69     35.26 o 
 -13   3  12      315.33      299.76     26.49 o 
 -11   3  12      613.03      630.54     27.47 o 
  -9   3  12     3707.78     3655.31     96.12 o 
  -7   3  12     1698.56     1680.84     50.35 o 
  -5   3  12        0.03       12.03     21.09 o 
  -3   3  12     3051.51     3126.63     83.60 o 
  -1   3  12      857.75      951.83     43.88 o 
   1   3  12       12.91        6.95     19.07 o 
   3   3  12       60.62       88.64     20.06 o 
 -22   4  12      105.04       94.82     28.54 o 
 -20   4  12        2.59       16.81     27.96 o 
 -18   4  12       98.13      106.92     27.68 o 
 -16   4  12       80.67       71.86     25.27 o 
 -14   4  12      734.30      663.56     28.73 o 
 -12   4  12     1507.93     1515.51     54.92 o 
 -10   4  12     1301.02     1143.59     39.38 o 
  -8   4  12      635.59      681.18     35.99 o 
  -6   4  12     1964.85     1850.40     45.25 o 
  -4   4  12     2446.59     2182.06     50.39 o 
  -2   4  12      488.36      453.21     48.47 o 
   0   4  12      352.20      329.43     20.68 o 
   2   4  12       49.33       40.92     18.03 o 
 -21   5  12     1050.44      940.35     79.73 o 
 -19   5  12       83.30       78.22     22.35 o 
 -17   5  12      418.11      382.98     29.00 o 
 -15   5  12     3349.15     3104.74     51.41 o 
 -13   5  12      427.20      403.38     29.68 o 
 -11   5  12     4064.41     3853.92     95.99 o 
  -9   5  12     2465.84     2727.59     91.71 o 
  -7   5  12     3712.68     3793.37    281.00 o 
  -5   5  12      563.91      587.43     52.47 o 
  -3   5  12     3725.50     3673.35    189.44 o 
  -1   5  12       48.02       61.80     23.78 o 
   1   5  12     1523.75     1407.39     53.08 o 
   3   5  12        0.32      -14.03     20.51 o 
 -20   6  12      611.93      530.85     52.23 o 
 -18   6  12        3.76        4.54     23.59 o 
 -16   6  12      133.18      109.27     22.54 o 
 -14   6  12      471.16      437.10     30.70 o 
 -12   6  12      212.65      229.24     26.36 o 
 -10   6  12      374.27      338.65     24.88 o 
  -8   6  12     1089.56     1030.41     33.34 o 
  -6   6  12     1137.40     1123.83     46.02 o 
  -4   6  12      622.46      655.09     27.94 o 
  -2   6  12      242.44      267.50     36.76 o 
   0   6  12      108.94      104.49     21.48 o 
   2   6  12     1398.38     1435.86    125.01 o 
 -19   7  12      653.36      548.49     31.71 o 
 -17   7  12      438.89      422.96     31.54 o 
 -15   7  12        0.09       34.72     28.33 o 
 -13   7  12       40.53       59.53     39.86 o 
 -11   7  12      179.96      166.54     21.76 o 
  -9   7  12     2601.58     2656.82     66.12 o 
  -7   7  12       23.32       39.12     28.74 o 
  -5   7  12       17.16       21.88     22.32 o 
  -3   7  12        0.65       14.64     24.26 o 
  -1   7  12     1784.75     1756.84     40.55 o 
 -18   8  12        4.64        6.76     35.70 o 
 -16   8  12        1.56       17.98     23.05 o 
 -14   8  12       27.14       43.44     26.34 o 
 -12   8  12        0.84       20.04     26.33 o 
 -10   8  12      351.12      340.97     30.48 o 
  -8   8  12      536.78      491.25     25.58 o 
  -6   8  12      170.16      155.86     26.97 o 
  -4   8  12       18.22       32.55     20.11 o 
  -2   8  12       95.62      105.18     21.71 o 
 -15   9  12        0.01       29.29     21.17 o 
 -13   9  12       19.20       34.36     32.00 o 
 -11   9  12      338.74      342.15     32.81 o 
  -9   9  12      407.73      370.61     25.77 o 
  -7   9  12       72.43       65.13     18.74 o 
  -5   9  12       63.74       47.98     20.63 o 
 -23   1  13     1611.22     1392.88     82.67 o 
 -21   1  13        0.51       12.95     22.32 o 
 -19   1  13      803.99      827.77     35.04 o 
 -17   1  13     2952.88     3219.58     60.55 o 
 -15   1  13      262.32      275.72     34.39 o 
 -13   1  13      998.59     1101.56     38.45 o 
 -11   1  13      606.65      666.70     27.45 o 
  -9   1  13     1831.59     1806.17     37.49 o 
  -7   1  13     2305.76     2260.06     47.98 o 
  -5   1  13    10343.58     9580.79     70.51 o 
  -3   1  13      875.94      814.54     25.06 o 
  -1   1  13       74.65       71.98     17.41 o 
   1   1  13      260.87      279.92     21.48 o 
   3   1  13     3683.62     3865.57    263.17 o 
 -24   2  13     1483.56     1368.76     89.85 o 
 -22   2  13       57.05       67.16     26.08 o 
 -20   2  13     1073.15     1143.59     41.12 o 
 -18   2  13        0.01       -2.20     27.17 o 
 -16   2  13     1459.42     1501.38     43.73 o 
 -14   2  13     1173.28     1137.99     30.23 o 
 -12   2  13     5539.68     5423.96    166.48 o 
 -10   2  13      834.26      773.21     30.16 o 
  -8   2  13      594.25      558.80     25.19 o 
  -6   2  13      420.03      398.69     21.03 o 
  -4   2  13      159.12      117.74     17.01 o 
  -2   2  13      337.43      346.91     23.87 o 
   0   2  13     1036.42      989.61     27.20 o 
   2   2  13      604.72      579.37     33.64 o 
 -23   3  13       86.15       74.71     27.95 o 
 -21   3  13       19.26        8.37     27.07 o 
 -19   3  13     3264.25     3525.22    188.50 o 
 -17   3  13      370.83      333.24     29.90 o 
 -15   3  13      265.16      284.58     24.84 o 
 -13   3  13     1328.17     1333.45     61.73 o 
 -11   3  13      705.92      758.61     32.70 o 
  -9   3  13      553.16      516.62     26.87 o 
  -7   3  13     9203.86     8579.25    258.11 o 
  -5   3  13      589.56      565.55     28.72 o 
  -3   3  13     1277.51     1197.01     32.24 o 
  -1   3  13       23.06       19.29     20.16 o 
   1   3  13     1296.58     1289.80     70.54 o 
 -22   4  13      429.52      400.44     32.72 o 
 -20   4  13       71.96       68.19     28.40 o 
 -18   4  13     1291.47     1455.96     92.62 o 
 -16   4  13      116.24       82.17     27.22 o 
 -14   4  13      208.72      218.15     28.45 o 
 -12   4  13       21.03       10.03     19.44 o 
 -10   4  13      785.49      720.90     55.99 o 
  -8   4  13      367.33      353.86     44.02 o 
  -6   4  13      219.79      221.86     25.08 o 
  -4   4  13      116.34      128.72     24.44 o 
  -2   4  13     2436.14     2407.16    130.48 o 
   0   4  13     1249.47     1228.68     28.18 o 
 -21   5  13      547.23      551.65     44.07 o 
 -19   5  13      512.27      450.86     50.59 o 
 -17   5  13       96.78       86.97     19.22 o 
 -15   5  13      603.89      570.62     31.72 o 
 -13   5  13      694.81      719.46     33.54 o 
 -11   5  13      280.16      318.13     25.12 o 
  -9   5  13      677.81      619.42     55.61 o 
  -7   5  13       48.83       69.64     21.43 o 
  -5   5  13     1011.82      964.37     49.90 o 
  -3   5  13       88.41       81.64     24.87 o 
  -1   5  13        1.56        3.87     23.27 o 
   1   5  13      465.68      480.77     26.88 o 
 -20   6  13      224.95      211.77     27.79 o 
 -18   6  13     1739.80     1653.31    104.45 o 
 -16   6  13      824.59      860.48     32.62 o 
 -14   6  13       11.31        5.87     22.08 o 
 -12   6  13        3.86       23.52     28.07 o 
 -10   6  13      921.14      815.30     27.89 o 
  -8   6  13       41.05       56.33     24.92 o 
  -6   6  13       16.08       22.61     21.81 o 
  -4   6  13      455.39      453.28     47.25 o 
  -2   6  13      599.93      562.81     25.86 o 
 -19   7  13      350.38      322.90     30.70 o 
 -17   7  13      350.33      318.16     23.64 o 
 -15   7  13      147.65      165.62     32.48 o 
 -13   7  13       49.88       49.99     30.77 o 
 -11   7  13     2303.32     2183.78     40.56 o 
  -9   7  13      224.33      204.51     28.27 o 
  -7   7  13      497.54      523.63     28.79 o 
  -5   7  13      151.61      114.35     22.42 o 
  -3   7  13      842.74      866.88     30.83 o 
 -16   8  13     1113.63     1084.38     37.97 o 
 -14   8  13        6.49       10.60     30.27 o 
 -12   8  13      805.15      826.96     39.50 o 
 -10   8  13       11.27       32.33     18.89 o 
  -8   8  13     1407.91     1462.65     73.69 o 
  -6   8  13       17.32       25.48     25.75 o 
  -4   8  13      774.83      931.83     47.74 o 
 -11   9  13      903.09      800.50     52.02 o 
  -9   9  13      513.22      506.37     37.83 o 
 -24   0  14      528.67      449.09     82.99 o 
 -22   0  14     1470.55     1356.41    150.44 o 
 -20   0  14     1810.19     1739.78     83.97 o 
 -18   0  14      290.78      312.79     42.92 o 
 -16   0  14     5707.35     6177.94    152.52 o 
 -14   0  14     2728.08     2666.63     88.70 o 
 -12   0  14      961.93      922.28     58.59 o 
 -10   0  14       59.07       74.44     27.18 o 
  -8   0  14     5508.14     5762.07    265.01 o 
  -6   0  14      211.59      213.95     27.41 o 
  -4   0  14     1067.38     1004.52     32.86 o 
  -2   0  14       35.41       37.65     24.35 o 
   0   0  14     3481.00     3138.19     75.56 o 
 -23   1  14        6.56       17.05     23.60 o 
 -21   1  14       64.20       59.52     23.35 o 
 -19   1  14      391.85      434.06     28.52 o 
 -17   1  14      630.87      696.30     36.27 o 
 -15   1  14      136.49      138.74     22.41 o 
 -13   1  14      106.94      125.50     23.08 o 
 -11   1  14     1231.95     1201.02     33.66 o 
  -9   1  14     1548.91     1555.78     75.55 o 
  -7   1  14      397.81      387.51     18.95 o 
  -5   1  14       33.61       40.99     14.08 o 
  -3   1  14      734.26      679.10     20.87 o 
  -1   1  14     1582.78     1603.80     37.69 o 
   1   1  14       65.35       74.03     22.19 o 
 -24   2  14       14.31       28.07     30.27 o 
 -22   2  14      773.28      728.35     48.84 o 
 -20   2  14      589.67      659.05     36.02 o 
 -18   2  14      333.13      351.64     32.47 o 
 -16   2  14      159.76      151.55     24.50 o 
 -14   2  14     4840.10     4657.57    178.27 o 
 -12   2  14     1386.28     1363.85     36.31 o 
 -10   2  14      223.95      222.76     21.52 o 
  -8   2  14       47.67       45.64     21.03 o 
  -6   2  14     2090.43     2077.96     35.73 o 
  -4   2  14       15.15       29.84     16.69 o 
  -2   2  14      106.19       95.01     18.19 o 
   0   2  14       60.41       75.32     17.26 o 
 -23   3  14       37.97       51.86     27.14 o 
 -21   3  14     1231.91     1272.69     42.86 o 
 -19   3  14      204.20      196.35     27.55 o 
 -17   3  14       76.34       91.86     29.78 o 
 -15   3  14       10.69        8.87     22.97 o 
 -13   3  14       93.09      109.89     26.03 o 
 -11   3  14      214.38      197.00     25.34 o 
  -9   3  14      535.06      542.15     28.97 o 
  -7   3  14     1028.36     1001.20     27.00 o 
  -5   3  14      506.65      542.32     29.83 o 
  -3   3  14       14.66       32.05     21.22 o 
  -1   3  14     1005.15     1002.90     47.51 o 
 -22   4  14        5.19       17.03     29.74 o 
 -20   4  14       61.24       79.25     28.98 o 
 -18   4  14      114.93       98.87     30.61 o 
 -16   4  14      109.03       89.84     28.47 o 
 -14   4  14     2466.94     2287.66     52.96 o 
 -12   4  14     1860.39     1783.35     90.98 o 
 -10   4  14       13.55       10.63     18.68 o 
  -8   4  14       48.58       51.13     21.03 o 
  -6   4  14      342.01      350.60     32.56 o 
  -4   4  14      490.92      461.63     24.62 o 
  -2   4  14       12.51        8.85     20.34 o 
 -21   5  14     1305.85     1377.61     39.52 o 
 -19   5  14       80.33      104.11     28.70 o 
 -17   5  14      653.83      686.48     30.64 o 
 -15   5  14      603.75      613.20     29.91 o 
 -13   5  14      857.87      825.57     27.16 o 
 -11   5  14      681.11      689.63     41.06 o 
  -9   5  14      450.38      415.63     27.54 o 
  -7   5  14      365.35      363.83     34.64 o 
  -5   5  14      205.38      191.35     26.23 o 
  -3   5  14      837.97      761.00     45.53 o 
 -20   6  14        2.64        3.52     22.31 o 
 -18   6  14        7.02       23.83     25.75 o 
 -16   6  14      178.23      184.15     27.45 o 
 -14   6  14      168.65      141.30     31.41 o 
 -12   6  14      669.73      559.13     31.64 o 
 -10   6  14      135.89      149.16     22.50 o 
  -8   6  14      914.94      873.51     98.45 o 
  -6   6  14     2206.74     1895.15    171.16 o 
  -4   6  14       59.50       43.94     21.80 o 
 -17   7  14       14.43       15.89     32.60 o 
 -15   7  14      111.07       65.62     22.50 o 
 -13   7  14        0.66       18.73     28.72 o 
 -11   7  14       54.03       58.76     21.42 o 
  -9   7  14      363.29      350.94     29.13 o 
  -7   7  14        5.19      -23.65     28.62 o 
  -5   7  14       54.19       68.50     26.42 o 
 -14   8  14      893.85      766.41     42.88 o 
 -12   8  14      191.96      193.86     26.10 o 
 -10   8  14        3.62       32.45     37.50 o 
 -23   1  15      800.56      662.63     66.47 o 
 -21   1  15        9.84       18.27     23.23 o 
 -19   1  15       33.23       25.73     23.91 o 
 -17   1  15      272.63      313.63     30.97 o 
 -15   1  15     4827.03     4736.33    115.39 o 
 -13   1  15        3.58       33.12     22.88 o 
 -11   1  15      160.03      180.70     23.67 o 
  -9   1  15       31.74       21.43     19.20 o 
  -7   1  15     1198.03     1204.93     24.84 o 
  -5   1  15      638.66      628.56     19.10 o 
  -3   1  15      496.16      465.69     17.08 o 
 -22   2  15      159.93      176.21     27.92 o 
 -20   2  15      284.79      299.16     30.84 o 
 -18   2  15        7.42       33.38     36.88 o 
 -16   2  15       61.94       91.16     25.81 o 
 -14   2  15      451.18      508.22     29.81 o 
 -12   2  15     1143.11     1092.78     32.83 o 
 -10   2  15       10.90       23.75     21.89 o 
  -8   2  15      527.35      482.19     23.71 o 
  -6   2  15      105.24      135.57     16.81 o 
  -4   2  15     2732.95     2538.34     62.23 o 
  -2   2  15      438.94      405.92     20.58 o 
 -21   3  15      251.57      318.34     41.54 o 
 -19   3  15      222.74      210.39     30.93 o 
 -17   3  15     4904.86     5613.03     90.16 o 
 -15   3  15       48.49       63.48     23.73 o 
 -13   3  15      280.91      271.62     26.12 o 
 -11   3  15       48.82       52.72     23.84 o 
  -9   3  15      565.19      601.50     26.81 o 
  -7   3  15       36.71       44.06     21.79 o 
  -5   3  15      905.08      759.44     52.25 o 
  -3   3  15      231.48      241.66     22.03 o 
 -20   4  15        0.46       -7.61     30.61 o 
 -18   4  15     1133.79     1238.82     52.23 o 
 -16   4  15      808.88      826.08     36.75 o 
 -14   4  15      612.20      636.51     38.60 o 
 -12   4  15      182.26      212.56     22.88 o 
 -10   4  15     4445.19     4101.21    188.09 o 
  -8   4  15     2967.17     2722.53    106.84 o 
  -6   4  15       58.43       51.52     24.49 o 
  -4   4  15        6.42        1.40     18.73 o 
 -19   5  15        5.22       34.96     24.58 o 
 -17   5  15      190.81      154.92     28.86 o 
 -15   5  15        0.38       22.56     23.83 o 
 -13   5  15       14.15       18.87     21.62 o 
 -11   5  15      748.72      686.85     63.43 o 
  -9   5  15      660.54      622.81     48.63 o 
  -7   5  15      503.14      557.55     32.18 o 
  -5   5  15      431.07      374.28     45.74 o 
 -18   6  15     1249.90     1182.27     36.35 o 
 -16   6  15      648.97      597.29     32.85 o 
 -14   6  15      303.99      303.33     30.47 o 
 -12   6  15      164.01      145.13     29.63 o 
 -10   6  15     2895.50     2561.54    200.86 o 
  -8   6  15      782.24      671.48    117.39 o 
  -6   6  15       58.05       73.57     30.40 o 
 -15   7  15       95.43       59.24     35.91 o 
 -13   7  15        0.07        9.14     27.99 o 
 -11   7  15      485.14      399.57     27.86 o 
 -22   0  16        1.02       11.83     41.37 o 
 -20   0  16      809.94      794.49     63.49 o 
 -18   0  16      626.03      734.10     54.67 o 
 -16   0  16      304.21      261.95     44.80 o 
 -14   0  16       27.57       36.43     29.27 o 
 -12   0  16      200.08      223.01     31.56 o 
 -10   0  16     1329.05     1405.52    132.61 o 
  -8   0  16      238.91      245.24     28.92 o 
  -6   0  16        4.72       -9.66     18.96 o 
  -4   0  16      382.48      394.97     30.31 o 
 -21   1  16      217.97      186.71     38.92 o 
 -19   1  16     1473.54     1388.74     49.35 o 
 -17   1  16      582.28      570.37     30.59 o 
 -15   1  16       10.53       11.12     22.25 o 
 -13   1  16      196.02      198.19     25.35 o 
 -11   1  16      983.76     1033.02     34.84 o 
  -9   1  16       57.18       62.55     19.56 o 
  -7   1  16      105.71      102.95     15.44 o 
  -5   1  16      279.04      246.95     19.35 o 
 -20   2  16      215.20      242.28     36.97 o 
 -18   2  16      156.67      102.74     39.33 o 
 -16   2  16        0.10        3.93     23.57 o 
 -14   2  16      212.75      227.59     25.94 o 
 -12   2  16      839.75      843.14     35.91 o 
 -10   2  16       39.21       22.25     19.86 o 
  -8   2  16      207.59      221.71     17.19 o 
  -6   2  16      515.01      530.48     20.02 o 
 -21   3  16       91.66      115.31     38.60 o 
 -19   3  16     3264.50     3452.98     72.27 o 
 -17   3  16     1214.51     1065.90     49.21 o 
 -15   3  16      125.31      123.37     27.72 o 
 -13   3  16     1187.34     1152.50     81.31 o 
 -11   3  16      709.46      653.49     29.11 o 
  -9   3  16      245.56      248.30     21.71 o 
  -7   3  16      228.07      241.28     18.68 o 
 -20   4  16        6.46       30.03     37.13 o 
 -18   4  16      546.64      503.44     39.29 o 
 -16   4  16        2.72        6.45     26.77 o 
 -14   4  16      347.31      324.92     31.82 o 
 -12   4  16      371.94      399.22     53.78 o 
 -10   4  16        0.05       10.98     20.19 o 
  -8   4  16      168.98      177.98     23.12 o 
 -17   5  16      484.92      475.70     34.92 o 
 -15   5  16       41.51       49.45     38.19 o 
 -13   5  16     3976.84     3381.25    319.56 o 
 -11   5  16      163.19      157.51     26.08 o 
  -9   5  16      285.37      300.52     24.50 o 
 -14   6  16      113.67       99.88     42.76 o 
 -19   1  17       71.09       51.28     21.94 o 
 -17   1  17       14.89       15.94     22.27 o 
 -15   1  17     1061.78     1028.80     37.94 o 
 -13   1  17     1155.36     1174.82     31.81 o 
 -11   1  17      359.14      388.23     22.61 o 
  -9   1  17      163.55      149.55     20.66 o 
 -20   2  17        1.29       34.03     36.40 o 
 -18   2  17      109.97      113.23     31.57 o 
 -16   2  17      136.18      166.12     24.09 o 
 -14   2  17     1067.43     1072.60     56.51 o 
 -12   2  17       57.25       72.14     24.72 o 
 -10   2  17        1.38        8.58     19.53 o 
  -8   2  17       77.23       92.13     22.35 o 
 -17   3  17      250.65      242.52     44.96 o 
 -15   3  17       60.81       66.45     27.29 o 
 -13   3  17        9.75        5.76     22.46 o 
 -11   3  17        0.87        5.14     22.51 o 
 -16   4  17      312.47      319.40     47.41 o 
 -14   4  17       11.95       20.54     27.13 o 
 -12   4  17      625.21      677.13     61.11 o 
 -14   0  18        7.93       14.93     33.70 o 
                                                 
